# Supplementary material for: 5-Chloro-3-ethyl­sulfinyl-2-(3-fluoro­phen­yl)-1-benzo­furan
Source: Acta Crystallogr Sect E Struct Rep Online. 2013 Jul 6;69(Pt 8):o1210. doi: 10.1107/S1600536813018151 (PMC3793719; doi:10.1107/S1600536813018151)
Supplement: Supplementary file 1 [file e-69-o1210-sup1.cif]

##############################################################################
#                                                                            #
# This CIF contains the data in a paper accepted for publication in          #
# Acta Crystallographica Section E. It conforms to the requirements of       #
# Notes for Authors for Acta Crystallographica Section E, and has been       #
# peer reviewed under the auspices of the IUCr Commission on Journals.       #
#                                                                            #
# Full details of the Crystallographic Information File format               #
# are given in the paper "The Crystallographic Information File (CIF):       #
# a New Standard Archive File for Crystallography" by S. R. Hall, F. H.      #
# Allen and I. D. Brown [Acta Cryst. (1991), A47, 655-685].                  #
#                                                                            #
# The current version of the core CIF dictionary is obtainable from          #
# ftp://ftp.iucr.org/pub/cif_core.dic.                                       #
#                                                                            #
# Software is freely available for graphical display of the structure(s)     #
# in this CIF. For information consult the CIF software page                 #
# http://www.iucr.org/resources/cif/software.                                #
#                                                                            #
# This file may be used for bona fide research purposes within the           #
# scientific community so long as proper attribution is given to the journal # 
# article from which it was obtained.                                        #
#                                                                            #
##############################################################################
data_I
_audit_creation_method     'form.cif (version 2.0)'
_journal_data_validation_number     ?
_journal_date_recd_electronic     2013-06-10
_journal_date_accepted     2013-07-01
_journal_name_full     'Acta Crystallographica, Section E'
_journal_year     2013
_journal_volume     69
_journal_issue      8
_journal_page_first     o1210
_journal_page_last     o1210
_journal_paper_category     QO
_journal_paper_doi     10.1107/S1600536813018151
_journal_coeditor_code     FJ2636
_publ_contact_author_name     'Prof. Uk Lee'
_publ_contact_author_address
;
 Department of Chemistry, Pukyong National University, 599-1 Daeyeon 3-dong
 Nam-gu, Busan 608-737, Republic of Korea
;
_publ_contact_author_email     'uklee@pknu.ac.kr'
_publ_contact_author_fax     '+82-51-629-5583'
_publ_contact_author_phone     '+82-51-629-5596'
_publ_section_title
;
5-Chloro-3-ethylsulfinyl-2-(3-fluorophenyl)-1-benzofuran
;
loop_
    _publ_author_name
    _publ_author_address
    'Choi, Hong Dae'
;
 Department of Chemistry, Dongeui University, San 24 Kaya-dong
 Busanjin-gu, Busan 614-714, Republic of Korea
;
    'Seo, Pil Ja'
;
 Department of Chemistry, Dongeui University, San 24 Kaya-dong
 Busanjin-gu, Busan 614-714, Republic of Korea
;
    'Lee, Uk'
;
 Department of Chemistry, Pukyong National University,
 599-1 Daeyeon 3-dong
 Nam-gu, Busan 608-737, Republic of Korea
;
_publ_section_synopsis     .
_chemical_name_systematic
;
5-Chloro-3-ethylsulfinyl-2-(3-fluorophenyl)-1-benzofuran
;
_chemical_name_common     ?
_chemical_formula_moiety     'C16 H12 Cl F O2 S'
_chemical_formula_sum     'C16 H12 Cl F O2 S'
_chemical_formula_iupac     'C16 H12 Cl F O2 S'
_chemical_formula_weight     322.77
_chemical_melting_point_gt     390
_chemical_melting_point_lt     391
_symmetry_cell_setting     triclinic
_symmetry_space_group_name_H-M     'P -1'
_symmetry_space_group_name_Hall     '-P 1'
loop_
    _symmetry_equiv_pos_as_xyz
    'x, y, z'
    '-x, -y, -z'
_cell_length_a     9.5538(5)
_cell_length_b     11.2638(5)
_cell_length_c     13.4079(6)
_cell_angle_alpha     98.739(2)
_cell_angle_beta     93.733(3)
_cell_angle_gamma     98.627(2)
_cell_volume     1404.25(12)
_cell_formula_units_Z     4
_cell_measurement_reflns_used     7946
_cell_measurement_theta_min     2.54
_cell_measurement_theta_max     27.48
_cell_measurement_temperature     173(2)
_exptl_crystal_description     'block'
_exptl_crystal_colour     'colourless'
_exptl_crystal_size_max     0.39
_exptl_crystal_size_mid     0.298
_exptl_crystal_size_min     0.128
_exptl_crystal_density_diffrn     1.527
_exptl_crystal_density_meas     ?
_exptl_crystal_density_method     'not measured'
_exptl_crystal_F_000     664
_exptl_absorpt_coefficient_mu     0.432
_exptl_absorpt_correction_type     multi-scan
_exptl_absorpt_process_details     '(<i>SADABS</i>; Bruker, 2009)'
_exptl_absorpt_correction_T_min     0.6246
_exptl_absorpt_correction_T_max     0.7456
_exptl_special_details     ?
_diffrn_ambient_temperature     173(2)
_diffrn_radiation_type     MoK\a
_diffrn_radiation_wavelength     0.71073
_diffrn_radiation_source     'rotating anode'
_diffrn_radiation_monochromator     'graphite multilayer'
_diffrn_measurement_device_type     'Bruker SMART APEXII CCD'
_diffrn_measurement_method     '\f and \w scans'
_diffrn_detector_area_resol_mean     10.0
_diffrn_reflns_number     24991
_diffrn_reflns_av_R_equivalents     0.0388
_diffrn_reflns_av_sigmaI/netI     0.0396
_diffrn_reflns_theta_min     1.54
_diffrn_reflns_theta_max     27.54
_diffrn_reflns_theta_full     27.54
_diffrn_measured_fraction_theta_max     0.996
_diffrn_measured_fraction_theta_full     0.996
_diffrn_reflns_limit_h_min     -12
_diffrn_reflns_limit_h_max     12
_diffrn_reflns_limit_k_min     -14
_diffrn_reflns_limit_k_max     14
_diffrn_reflns_limit_l_min     -17
_diffrn_reflns_limit_l_max     17
_diffrn_standards_number     0
_diffrn_standards_interval_count     ?
_diffrn_standards_interval_time     ?
_diffrn_standards_decay_%     ?
_refine_special_details
;
 Refinement of F^2^ against ALL reflections.  The weighted R-factor wR and
 goodness of fit S are based on F^2^, conventional R-factors R are based
 on F, with F set to zero for negative F^2^. The threshold expression of
 F^2^ > 2sigma(F^2^) is used only for calculating R-factors(gt) etc. and is
 not relevant to the choice of reflections for refinement.  R-factors based
 on F^2^ are statistically about twice as large as those based on F, and R-
 factors based on ALL data will be even larger.
;
_reflns_number_total     6456
_reflns_number_gt     5012
_reflns_threshold_expression     I>2\s(I)
_refine_ls_structure_factor_coef     Fsqd
_refine_ls_matrix_type     full
_refine_ls_R_factor_all     0.0526
_refine_ls_R_factor_gt     0.0376
_refine_ls_wR_factor_gt     0.0940
_refine_ls_wR_factor_ref     0.1021
_refine_ls_goodness_of_fit_ref     1.061
_refine_ls_restrained_S_all     1.064
_refine_ls_number_reflns     6456
_refine_ls_number_parameters     390
_refine_ls_number_restraints     16
_refine_ls_hydrogen_treatment     constr
_refine_ls_weighting_scheme     calc
_refine_ls_weighting_details
         'calc w=1/[\s^2^(Fo^2^)+(0.0489P)^2^+0.2168P] where P=(Fo^2^+2Fc^2^)/3'
_atom_sites_solution_hydrogens     difmap
_atom_sites_solution_primary     direct
_atom_sites_solution_secondary     difmap
_refine_ls_shift/su_max     0.000
_refine_ls_shift/su_mean     0.000
_refine_diff_density_max     0.351
_refine_diff_density_min     -0.383
_refine_ls_extinction_method     none
_refine_ls_extinction_coef     ?
loop_
    _atom_type_symbol
    _atom_type_description
    _atom_type_scat_dispersion_real
    _atom_type_scat_dispersion_imag
    _atom_type_scat_source
    'C' 'C' 0.0033 0.0016
                         'International Tables Vol C Tables 4.2.6.8 and 6.1.1.4'
    'H' 'H' 0.0000 0.0000
                         'International Tables Vol C Tables 4.2.6.8 and 6.1.1.4'
    'O' 'O' 0.0106 0.0060
                         'International Tables Vol C Tables 4.2.6.8 and 6.1.1.4'
    'F' 'F' 0.0171 0.0103
                         'International Tables Vol C Tables 4.2.6.8 and 6.1.1.4'
    'S' 'S' 0.1246 0.1234
                         'International Tables Vol C Tables 4.2.6.8 and 6.1.1.4'
    'Cl' 'Cl' 0.1484 0.1585
                         'International Tables Vol C Tables 4.2.6.8 and 6.1.1.4'
_computing_data_collection     '<i>APEX2</i> (Bruker, 2009)'
_computing_cell_refinement     '<i>SAINT</i> (Bruker, 2009)'
_computing_data_reduction     '<i>SAINT</i> (Bruker, 2009)'
_computing_structure_solution     '<i>SHELXS97</i> (Sheldrick, 2008)'
_computing_structure_refinement     '<i>SHELXL97</i> (Sheldrick, 2008)'
_computing_molecular_graphics
;
<i>ORTEP-3 for Windows</i> (Farrugia, 2012) and
<i>DIAMOND</i> (Brandenburg,
1998)
;
_computing_publication_material     '<i>SHELXL97</i> (Sheldrick, 2008)'
loop_
    _atom_site_type_symbol
    _atom_site_label
    _atom_site_fract_x
    _atom_site_fract_y
    _atom_site_fract_z
    _atom_site_U_iso_or_equiv
    _atom_site_adp_type
    _atom_site_calc_flag
    _atom_site_refinement_flags
    _atom_site_occupancy
    _atom_site_symmetry_multiplicity
    _atom_site_disorder_assembly
    _atom_site_disorder_group
    Cl Cl1 -0.13450(5) -0.12001(5) 0.30389(4) 0.04416(14) Uani d . 1 2 . .
    S S1 0.38869(4) 0.27480(4) 0.39795(3) 0.02455(11) Uani d . 1 2 . .
    O O1 0.17196(11) 0.27468(11) 0.13349(7) 0.0289(3) Uani d . 1 2 . .
    O O2 0.35241(13) 0.16152(11) 0.44212(9) 0.0352(3) Uani d . 1 2 . .
    C C1 0.26850(16) 0.25654(15) 0.28734(11) 0.0233(3) Uani d . 1 2 . .
    C C2 0.14620(16) 0.16187(15) 0.26000(11) 0.0242(3) Uani d . 1 2 . .
    C C3 0.07727(16) 0.06820(15) 0.30474(12) 0.0275(4) Uani d . 1 2 . .
    H H3 0.1102 0.0547 0.3698 0.033 Uiso calc R 1 2 . .
    C C4 -0.04107(17) -0.00427(16) 0.25041(12) 0.0306(4) Uani d . 1 2 . .
    C C5 -0.09163(18) 0.01253(17) 0.15403(13) 0.0347(4) Uani d . 1 2 . .
    H H5 -0.1726 -0.0404 0.1191 0.042 Uiso calc R 1 2 . .
    C C6 -0.02470(18) 0.10514(17) 0.10986(12) 0.0329(4) Uani d . 1 2 . .
    H H6 -0.0576 0.1185 0.0447 0.039 Uiso calc R 1 2 . .
    C C7 0.09267(17) 0.17788(16) 0.16478(11) 0.0271(4) Uani d . 1 2 . .
    C C8 0.28051(16) 0.32102(15) 0.20894(11) 0.0253(4) Uani d . 1 2 . .
    C C9 0.37654(16) 0.42621(16) 0.18878(11) 0.0248(3) Uani d . 1 2 B .
    C C10 0.50720(17) 0.46966(17) 0.24506(11) 0.0310(4) Uani d . 1 2 . .
    H H10 0.5374 0.4289 0.2976 0.037 Uiso calc R 1 2 A 1
    C C11A 0.59270(18) 0.57172(17) 0.22454(12) 0.0331(4) Uani d P 0.9214(19) 2 B
                                                                               1
    H H11 0.6811 0.6004 0.2637 0.040 Uiso calc PR 0.9214(19) 2 B 1
    C C11B 0.59270(18) 0.57172(17) 0.22454(12) 0.0331(4) Uani d PD 0.08 2 B 2
    F F1B 0.7030(8) 0.6258(10) 0.2897(7) 0.030(3) Uiso d PD 0.0786(19) 2 B 2
    C C12 0.55272(18) 0.63305(17) 0.14834(12) 0.0338(4) Uani d . 1 2 . .
    H H12 0.6115 0.7034 0.1345 0.041 Uiso calc R 1 2 B 1
    C C13A 0.42413(19) 0.58787(17) 0.09344(12) 0.0348(4) Uani d PD 0.9214(19) 2
                                                                               B
                                                                               1
    F F1A 0.37983(13) 0.64640(12) 0.01946(9) 0.0534(4) Uani d PDU 0.9214(19) 2 B
                                                                               1
    C C13B 0.42413(19) 0.58787(17) 0.09344(12) 0.0348(4) Uani d P 0.08 2 B 2
    H H13B 0.3951 0.6286 0.0405 0.042 Uiso calc PR 0.0786(19) 2 B 2
    C C14 0.33604(18) 0.48750(16) 0.11115(12) 0.0316(4) Uani d . 1 2 . .
    H H14 0.2481 0.4596 0.0711 0.038 Uiso calc R 1 2 B 1
    C C15 0.31917(18) 0.39296(15) 0.47604(11) 0.0293(4) Uani d . 1 2 . .
    H H15A 0.3804 0.4177 0.5405 0.035 Uiso calc R 1 2 . .
    H H15B 0.3233 0.4647 0.4412 0.035 Uiso calc R 1 2 . .
    C C16 0.16734(19) 0.3549(2) 0.49948(13) 0.0426(5) Uani d . 1 2 . .
    H H16A 0.1039 0.3413 0.4370 0.064 Uiso calc R 1 2 . .
    H H16B 0.1396 0.4193 0.5483 0.064 Uiso calc R 1 2 . .
    H H16C 0.1604 0.2796 0.5283 0.064 Uiso calc R 1 2 . .
    S S2 0.40317(4) 0.78265(4) 0.38140(3) 0.02374(11) Uani d . 1 2 . .
    Cl Cl2 -0.11295(5) 0.38426(4) 0.27511(3) 0.03871(13) Uani d . 1 2 . .
    O O3 0.17390(12) 0.80626(11) 0.12789(8) 0.0301(3) Uani d . 1 2 . .
    O O4 0.37877(12) 0.66012(11) 0.41197(8) 0.0330(3) Uani d . 1 2 . .
    C C17 0.27717(16) 0.77503(15) 0.27571(11) 0.0234(3) Uani d . 1 2 . .
    C C18 0.15482(16) 0.68113(15) 0.24602(11) 0.0249(3) Uani d . 1 2 . .
    C C19 0.09085(16) 0.58064(15) 0.28519(11) 0.0262(4) Uani d . 1 2 . .
    H H19 0.1270 0.5616 0.3475 0.031 Uiso calc R 1 2 . .
    C C20 -0.02740(17) 0.51006(16) 0.22934(12) 0.0288(4) Uani d . 1 2 . .
    C C21 -0.08279(18) 0.53538(18) 0.13732(12) 0.0344(4) Uani d . 1 2 . .
    H H21 -0.1638 0.4836 0.1013 0.041 Uiso calc R 1 2 . .
    C C22 -0.02113(18) 0.63453(18) 0.09858(12) 0.0356(4) Uani d . 1 2 . .
    H H22 -0.0578 0.6535 0.0364 0.043 Uiso calc R 1 2 . .
    C C23 0.09697(17) 0.70541(16) 0.15460(11) 0.0281(4) Uani d . 1 2 . .
    C C24 0.28570(16) 0.84678(16) 0.20190(11) 0.0254(4) Uani d . 1 2 . .
    C C25 0.38173(16) 0.95328(15) 0.18337(11) 0.0244(3) Uani d . 1 2 B .
    C C26 0.50607(17) 1.00255(17) 0.24596(11) 0.0305(4) Uani d . 1 2 . .
    H H26 0.5304 0.9670 0.3032 0.037 Uiso calc R 1 2 B 3
    C C27A 0.59358(18) 1.10291(17) 0.22457(12) 0.0321(4) Uani d P 0.9214(19) 2 B
                                                                               3
    H H27A 0.6781 1.1352 0.2675 0.039 Uiso calc PR 0.9214(19) 2 B 3
    C C27B 0.59358(18) 1.10291(17) 0.22457(12) 0.0321(4) Uani d PD 0.08 2 B 4
    F F2B 0.7032(9) 1.1542(11) 0.2920(7) 0.032(3) Uiso d PD 0.0786(19) 2 B 4
    C C28 0.56134(18) 1.15759(16) 0.14231(12) 0.0322(4) Uani d . 1 2 . .
    H H28 0.6217 1.2268 0.1279 0.039 Uiso calc R 1 2 B 3
    C C29A 0.43791(19) 1.10749(17) 0.08194(11) 0.0315(4) Uani d PD 0.9214(19) 2
                                                                               B
                                                                               3
    F F2A 0.40153(13) 1.15850(12) 0.00136(9) 0.0489(4) Uani d PDU 0.9214(19) 2 B
                                                                               3
    C C29B 0.43791(19) 1.10749(17) 0.08194(11) 0.0315(4) Uani d P 0.08 2 B 4
    H H29B 0.4137 1.1440 0.0252 0.038 Uiso calc PR 0.0786(19) 2 B 4
    C C30 0.34884(17) 1.00771(16) 0.09992(11) 0.0289(4) Uani d . 1 2 . .
    H H30 0.2653 0.9757 0.0560 0.035 Uiso calc R 1 2 B 3
    C C31 0.32775(18) 0.88245(16) 0.47356(11) 0.0300(4) Uani d . 1 2 . .
    H H31A 0.3924 0.9023 0.5367 0.036 Uiso calc R 1 2 . .
    H H31B 0.3216 0.9594 0.4476 0.036 Uiso calc R 1 2 . .
    C C32 0.18165(19) 0.8292(2) 0.49831(13) 0.0429(5) Uani d . 1 2 . .
    H H32A 0.1139 0.8195 0.4384 0.064 Uiso calc R 1 2 . .
    H H32B 0.1515 0.8839 0.5539 0.064 Uiso calc R 1 2 . .
    H H32C 0.1849 0.7496 0.5187 0.064 Uiso calc R 1 2 . .
loop_
    _atom_site_aniso_label
    _atom_site_aniso_U_11
    _atom_site_aniso_U_22
    _atom_site_aniso_U_33
    _atom_site_aniso_U_12
    _atom_site_aniso_U_13
    _atom_site_aniso_U_23
    Cl1 0.0380(3) 0.0344(3) 0.0567(3) -0.0087(2) -0.0048(2) 0.0149(2)
    S1 0.0232(2) 0.0241(2) 0.02548(18) 0.00255(18) -0.00470(14) 0.00573(16)
    O1 0.0275(6) 0.0343(7) 0.0229(5) -0.0012(5) -0.0040(4) 0.0070(5)
    O2 0.0408(7) 0.0226(6) 0.0411(6) 0.0019(6) -0.0127(5) 0.0119(5)
    C1 0.0205(8) 0.0241(9) 0.0239(7) 0.0019(7) -0.0016(6) 0.0025(6)
    C2 0.0215(8) 0.0243(9) 0.0255(7) 0.0042(7) 0.0005(6) 0.0007(7)
    C3 0.0264(8) 0.0269(9) 0.0290(7) 0.0054(8) -0.0013(6) 0.0043(7)
    C4 0.0265(9) 0.0249(9) 0.0386(9) 0.0010(8) 0.0009(7) 0.0036(8)
    C5 0.0275(9) 0.0344(11) 0.0363(9) -0.0016(8) -0.0065(7) -0.0022(8)
    C6 0.0295(9) 0.0370(11) 0.0284(8) -0.0006(8) -0.0056(7) 0.0028(8)
    C7 0.0247(8) 0.0291(9) 0.0256(7) 0.0010(8) -0.0003(6) 0.0031(7)
    C8 0.0237(8) 0.0284(9) 0.0217(7) 0.0031(7) -0.0025(6) 0.0007(7)
    C9 0.0249(8) 0.0276(9) 0.0215(7) 0.0036(7) 0.0031(6) 0.0026(7)
    C10 0.0297(9) 0.0363(10) 0.0264(7) 0.0022(8) -0.0006(6) 0.0078(7)
    C11A 0.0258(9) 0.0396(11) 0.0308(8) -0.0028(8) -0.0004(7) 0.0051(8)
    C11B 0.0258(9) 0.0396(11) 0.0308(8) -0.0028(8) -0.0004(7) 0.0051(8)
    C12 0.0333(9) 0.0322(10) 0.0345(8) -0.0017(8) 0.0066(7) 0.0070(8)
    C13A 0.0372(10) 0.0347(11) 0.0332(8) 0.0036(9) -0.0002(7) 0.0110(8)
    F1A 0.0534(8) 0.0501(8) 0.0576(8) -0.0056(7) -0.0120(6) 0.0330(7)
    C13B 0.0372(10) 0.0347(11) 0.0332(8) 0.0036(9) -0.0002(7) 0.0110(8)
    C14 0.0295(9) 0.0328(10) 0.0305(8) 0.0018(8) -0.0049(7) 0.0057(8)
    C15 0.0364(9) 0.0222(9) 0.0272(7) 0.0036(8) -0.0045(6) 0.0015(7)
    C16 0.0401(10) 0.0538(14) 0.0330(9) 0.0109(10) 0.0054(8) 0.0005(9)
    S2 0.0216(2) 0.0232(2) 0.02581(18) 0.00206(17) -0.00403(14) 0.00636(16)
    Cl2 0.0344(2) 0.0282(2) 0.0503(3) -0.0054(2) -0.00282(19) 0.0093(2)
    O3 0.0279(6) 0.0360(7) 0.0233(5) -0.0045(6) -0.0051(4) 0.0084(5)
    O4 0.0357(7) 0.0216(6) 0.0410(6) 0.0048(6) -0.0089(5) 0.0084(5)
    C17 0.0208(8) 0.0243(9) 0.0233(7) 0.0010(7) -0.0019(6) 0.0025(6)
    C18 0.0223(8) 0.0271(9) 0.0235(7) 0.0027(7) -0.0002(6) 0.0005(7)
    C19 0.0245(8) 0.0245(9) 0.0285(7) 0.0020(7) 0.0012(6) 0.0037(7)
    C20 0.0254(8) 0.0253(9) 0.0334(8) -0.0005(8) 0.0026(6) 0.0018(7)
    C21 0.0279(9) 0.0379(11) 0.0314(8) -0.0052(8) -0.0046(7) -0.0002(8)
    C22 0.0317(9) 0.0431(12) 0.0276(8) -0.0041(9) -0.0071(7) 0.0064(8)
    C23 0.0264(8) 0.0306(10) 0.0248(7) -0.0022(8) -0.0007(6) 0.0048(7)
    C24 0.0220(8) 0.0302(9) 0.0219(7) 0.0025(7) -0.0012(6) 0.0015(7)
    C25 0.0245(8) 0.0261(9) 0.0218(7) 0.0036(7) 0.0028(6) 0.0023(7)
    C26 0.0300(9) 0.0350(10) 0.0250(7) 0.0001(8) -0.0014(6) 0.0069(7)
    C27A 0.0273(9) 0.0352(11) 0.0301(8) -0.0023(8) -0.0027(7) 0.0030(8)
    C27B 0.0273(9) 0.0352(11) 0.0301(8) -0.0023(8) -0.0027(7) 0.0030(8)
    C28 0.0331(9) 0.0281(10) 0.0347(8) -0.0006(8) 0.0087(7) 0.0065(8)
    C29A 0.0356(10) 0.0327(10) 0.0278(8) 0.0057(8) 0.0020(7) 0.0101(7)
    F2A 0.0538(8) 0.0487(8) 0.0449(6) -0.0046(6) -0.0063(5) 0.0272(6)
    C29B 0.0356(10) 0.0327(10) 0.0278(8) 0.0057(8) 0.0020(7) 0.0101(7)
    C30 0.0285(9) 0.0313(10) 0.0261(7) 0.0028(8) -0.0013(6) 0.0055(7)
    C31 0.0354(9) 0.0245(9) 0.0271(7) 0.0049(8) -0.0062(6) -0.0011(7)
    C32 0.0381(10) 0.0522(13) 0.0365(9) 0.0083(10) 0.0069(8) -0.0015(9)
_geom_special_details
;
 All esds (except the esd in the dihedral angle between two l.s. planes)
 are estimated using the full covariance matrix.  The cell esds are taken
 into account individually in the estimation of esds in distances, angles
 and torsion angles; correlations between esds in cell parameters are only
 used when they are defined by crystal symmetry.  An approximate (isotropic)
 treatment of cell esds is used for estimating esds involving l.s. planes.
;
loop_
    _geom_bond_atom_site_label_1
    _geom_bond_atom_site_label_2
    _geom_bond_site_symmetry_2
    _geom_bond_distance
    _geom_bond_publ_flag
    Cl1 C4 . 1.7403(18) ?
    S1 O2 . 1.4909(12) ?
    S1 C1 . 1.7818(14) ?
    S1 C15 . 1.8003(16) ?
    S1 O4 2_666 3.1898(11) ?
    O1 C7 . 1.368(2) ?
    O1 C8 . 1.3827(17) ?
    C1 C8 . 1.367(2) ?
    C1 C2 . 1.445(2) ?
    C2 C7 . 1.392(2) ?
    C2 C3 . 1.394(2) ?
    C3 C4 . 1.382(2) ?
    C3 H3 . 0.9500 ?
    C4 C5 . 1.400(2) ?
    C5 C6 . 1.373(3) ?
    C5 H5 . 0.9500 ?
    C6 C7 . 1.380(2) ?
    C6 H6 . 0.9500 ?
    C8 C9 . 1.457(2) ?
    C9 C10 . 1.396(2) ?
    C9 C14 . 1.398(2) ?
    C10 C11A . 1.381(2) ?
    C10 H10 . 0.9500 ?
    C11A C12 . 1.382(2) ?
    C11A H11 . 0.9500 ?
    C12 C13A . 1.375(2) ?
    C12 H12 . 0.9500 ?
    C13A F1A . 1.3511(18) ?
    C13A C14 . 1.366(2) ?
    C14 H14 . 0.9500 ?
    C15 C16 . 1.517(2) ?
    C15 H15A . 0.9900 ?
    C15 H15B . 0.9900 ?
    C16 H16A . 0.9800 ?
    C16 H16B . 0.9800 ?
    C16 H16C . 0.9800 ?
    S2 O4 . 1.4882(12) ?
    S2 C17 . 1.7818(14) ?
    S2 C31 . 1.8018(16) ?
    S2 O2 2_666 3.1361(11) ?
    Cl2 C20 . 1.7420(18) ?
    O3 C23 . 1.366(2) ?
    O3 C24 . 1.3828(17) ?
    C17 C24 . 1.368(2) ?
    C17 C18 . 1.444(2) ?
    C18 C23 . 1.394(2) ?
    C18 C19 . 1.395(2) ?
    C19 C20 . 1.381(2) ?
    C19 H19 . 0.9500 ?
    C20 C21 . 1.397(2) ?
    C21 C22 . 1.372(3) ?
    C21 H21 . 0.9500 ?
    C22 C23 . 1.383(2) ?
    C22 H22 . 0.9500 ?
    C24 C25 . 1.460(2) ?
    C25 C30 . 1.395(2) ?
    C25 C26 . 1.398(2) ?
    C26 C27A . 1.380(2) ?
    C26 H26 . 0.9500 ?
    C27A C28 . 1.382(2) ?
    C27A H27A . 0.9500 ?
    C28 C29A . 1.379(2) ?
    C28 H28 . 0.9500 ?
    C29A F2A . 1.3483(17) ?
    C29A C30 . 1.367(2) ?
    C30 H30 . 0.9500 ?
    C31 C32 . 1.513(2) ?
    C31 H31A . 0.9900 ?
    C31 H31B . 0.9900 ?
    C32 H32A . 0.9800 ?
    C32 H32B . 0.9800 ?
    C32 H32C . 0.9800 ?
loop_
    _geom_angle_atom_site_label_1
    _geom_angle_atom_site_label_2
    _geom_angle_atom_site_label_3
    _geom_angle_site_symmetry_1
    _geom_angle_site_symmetry_3
    _geom_angle
    _geom_angle_publ_flag
    O2 S1 C1 . . 105.42(7) ?
    O2 S1 C15 . . 106.75(8) ?
    C1 S1 C15 . . 99.12(7) ?
    O2 S1 O4 . 2_666 81.93(5) ?
    C1 S1 O4 . 2_666 172.64(6) ?
    C15 S1 O4 . 2_666 78.70(5) ?
    C7 O1 C8 . . 106.76(12) ?
    C8 C1 C2 . . 107.21(13) ?
    C8 C1 S1 . . 127.12(13) ?
    C2 C1 S1 . . 125.44(12) ?
    C7 C2 C3 . . 118.94(14) ?
    C7 C2 C1 . . 104.89(14) ?
    C3 C2 C1 . . 136.17(14) ?
    C4 C3 C2 . . 117.18(14) ?
    C4 C3 H3 . . 121.4 ?
    C2 C3 H3 . . 121.4 ?
    C3 C4 C5 . . 122.81(16) ?
    C3 C4 Cl1 . . 119.26(13) ?
    C5 C4 Cl1 . . 117.91(13) ?
    C6 C5 C4 . . 120.26(16) ?
    C6 C5 H5 . . 119.9 ?
    C4 C5 H5 . . 119.9 ?
    C5 C6 C7 . . 116.70(15) ?
    C5 C6 H6 . . 121.7 ?
    C7 C6 H6 . . 121.7 ?
    O1 C7 C6 . . 124.97(14) ?
    O1 C7 C2 . . 110.93(13) ?
    C6 C7 C2 . . 124.10(16) ?
    C1 C8 O1 . . 110.19(14) ?
    C1 C8 C9 . . 135.22(14) ?
    O1 C8 C9 . . 114.56(13) ?
    C10 C9 C14 . . 118.43(16) ?
    C10 C9 C8 . . 122.51(14) ?
    C14 C9 C8 . . 119.05(15) ?
    C11A C10 C9 . . 120.21(15) ?
    C11A C10 H10 . . 119.9 ?
    C9 C10 H10 . . 119.9 ?
    C10 C11A C12 . . 121.57(16) ?
    C10 C11A H11 . . 119.2 ?
    C12 C11A H11 . . 119.2 ?
    C13A C12 C11A . . 117.11(17) ?
    C13A C12 H12 . . 121.4 ?
    C11A C12 H12 . . 121.4 ?
    F1A C13A C14 . . 117.61(15) ?
    F1A C13A C12 . . 119.02(17) ?
    C14 C13A C12 . . 123.35(16) ?
    C13A C14 C9 . . 119.32(16) ?
    C13A C14 H14 . . 120.3 ?
    C9 C14 H14 . . 120.3 ?
    C16 C15 S1 . . 113.45(12) ?
    C16 C15 H15A . . 108.9 ?
    S1 C15 H15A . . 108.9 ?
    C16 C15 H15B . . 108.9 ?
    S1 C15 H15B . . 108.9 ?
    H15A C15 H15B . . 107.7 ?
    C15 C16 H16A . . 109.5 ?
    C15 C16 H16B . . 109.5 ?
    H16A C16 H16B . . 109.5 ?
    C15 C16 H16C . . 109.5 ?
    H16A C16 H16C . . 109.5 ?
    H16B C16 H16C . . 109.5 ?
    O4 S2 C17 . . 105.65(7) ?
    O4 S2 C31 . . 106.46(8) ?
    C17 S2 C31 . . 98.92(7) ?
    O4 S2 O2 . 2_666 83.93(5) ?
    C17 S2 O2 . 2_666 170.27(6) ?
    C31 S2 O2 . 2_666 79.57(6) ?
    C23 O3 C24 . . 106.83(12) ?
    C24 C17 C18 . . 107.22(13) ?
    C24 C17 S2 . . 127.16(13) ?
    C18 C17 S2 . . 125.23(12) ?
    C23 C18 C19 . . 119.15(14) ?
    C23 C18 C17 . . 104.89(14) ?
    C19 C18 C17 . . 135.95(14) ?
    C20 C19 C18 . . 117.03(14) ?
    C20 C19 H19 . . 121.5 ?
    C18 C19 H19 . . 121.5 ?
    C19 C20 C21 . . 122.87(16) ?
    C19 C20 Cl2 . . 119.11(13) ?
    C21 C20 Cl2 . . 118.02(13) ?
    C22 C21 C20 . . 120.49(15) ?
    C22 C21 H21 . . 119.8 ?
    C20 C21 H21 . . 119.8 ?
    C21 C22 C23 . . 116.67(15) ?
    C21 C22 H22 . . 121.7 ?
    C23 C22 H22 . . 121.7 ?
    O3 C23 C22 . . 125.29(14) ?
    O3 C23 C18 . . 110.92(14) ?
    C22 C23 C18 . . 123.78(16) ?
    C17 C24 O3 . . 110.12(14) ?
    C17 C24 C25 . . 135.92(14) ?
    O3 C24 C25 . . 113.97(13) ?
    C30 C25 C26 . . 118.65(16) ?
    C30 C25 C24 . . 118.94(14) ?
    C26 C25 C24 . . 122.41(14) ?
    C27A C26 C25 . . 120.02(15) ?
    C27A C26 H26 . . 120.0 ?
    C25 C26 H26 . . 120.0 ?
    C26 C27A C28 . . 121.64(16) ?
    C26 C27A H27A . . 119.2 ?
    C28 C27A H27A . . 119.2 ?
    C29A C28 C27A . . 117.21(17) ?
    C29A C28 H28 . . 121.4 ?
    C27A C28 H28 . . 121.4 ?
    F2A C29A C30 . . 117.67(15) ?
    F2A C29A C28 . . 119.27(16) ?
    C30 C29A C28 . . 123.06(15) ?
    C29A C30 C25 . . 119.42(15) ?
    C29A C30 H30 . . 120.3 ?
    C25 C30 H30 . . 120.3 ?
    C32 C31 S2 . . 113.71(12) ?
    C32 C31 H31A . . 108.8 ?
    S2 C31 H31A . . 108.8 ?
    C32 C31 H31B . . 108.8 ?
    S2 C31 H31B . . 108.8 ?
    H31A C31 H31B . . 107.7 ?
    C31 C32 H32A . . 109.5 ?
    C31 C32 H32B . . 109.5 ?
    H32A C32 H32B . . 109.5 ?
    C31 C32 H32C . . 109.5 ?
    H32A C32 H32C . . 109.5 ?
    H32B C32 H32C . . 109.5 ?
loop_
    _geom_torsion_atom_site_label_1
    _geom_torsion_atom_site_label_2
    _geom_torsion_atom_site_label_3
    _geom_torsion_atom_site_label_4
    _geom_torsion_site_symmetry_1
    _geom_torsion_site_symmetry_2
    _geom_torsion_site_symmetry_3
    _geom_torsion_site_symmetry_4
    _geom_torsion
    _geom_torsion_publ_flag
    O2 S1 C1 C8 . . . . -163.19(14) ?
    C15 S1 C1 C8 . . . . 86.50(16) ?
    O2 S1 C1 C2 . . . . 10.59(15) ?
    C15 S1 C1 C2 . . . . -99.72(14) ?
    C8 C1 C2 C7 . . . . -0.25(17) ?
    S1 C1 C2 C7 . . . . -175.06(12) ?
    C8 C1 C2 C3 . . . . -179.73(17) ?
    S1 C1 C2 C3 . . . . 5.5(3) ?
    C7 C2 C3 C4 . . . . 0.4(2) ?
    C1 C2 C3 C4 . . . . 179.85(17) ?
    C2 C3 C4 C5 . . . . 0.6(2) ?
    C2 C3 C4 Cl1 . . . . -178.21(12) ?
    C3 C4 C5 C6 . . . . -1.0(3) ?
    Cl1 C4 C5 C6 . . . . 177.79(14) ?
    C4 C5 C6 C7 . . . . 0.4(3) ?
    C8 O1 C7 C6 . . . . -178.81(16) ?
    C8 O1 C7 C2 . . . . 1.10(17) ?
    C5 C6 C7 O1 . . . . -179.50(15) ?
    C5 C6 C7 C2 . . . . 0.6(3) ?
    C3 C2 C7 O1 . . . . 179.06(13) ?
    C1 C2 C7 O1 . . . . -0.53(17) ?
    C3 C2 C7 C6 . . . . -1.0(2) ?
    C1 C2 C7 C6 . . . . 179.38(16) ?
    C2 C1 C8 O1 . . . . 0.93(18) ?
    S1 C1 C8 O1 . . . . 175.63(11) ?
    C2 C1 C8 C9 . . . . 178.96(17) ?
    S1 C1 C8 C9 . . . . -6.3(3) ?
    C7 O1 C8 C1 . . . . -1.25(17) ?
    C7 O1 C8 C9 . . . . -179.72(13) ?
    C1 C8 C9 C10 . . . . 15.5(3) ?
    O1 C8 C9 C10 . . . . -166.56(14) ?
    C1 C8 C9 C14 . . . . -163.57(18) ?
    O1 C8 C9 C14 . . . . 14.4(2) ?
    C14 C9 C10 C11A . . . . 0.7(2) ?
    C8 C9 C10 C11A . . . . -178.31(15) ?
    C9 C10 C11A C12 . . . . -0.3(3) ?
    C10 C11A C12 C13A . . . . -0.2(3) ?
    C11A C12 C13A F1A . . . . 178.81(16) ?
    C11A C12 C13A C14 . . . . 0.3(3) ?
    F1A C13A C14 C9 . . . . -178.42(15) ?
    C12 C13A C14 C9 . . . . 0.1(3) ?
    C10 C9 C14 C13A . . . . -0.6(2) ?
    C8 C9 C14 C13A . . . . 178.48(15) ?
    O2 S1 C15 C16 . . . . -46.90(13) ?
    C1 S1 C15 C16 . . . . 62.34(13) ?
    O4 S1 C15 C16 2_666 . . . -124.80(12) ?
    O4 S2 C17 C24 . . . . -156.94(14) ?
    C31 S2 C17 C24 . . . . 93.07(15) ?
    O4 S2 C17 C18 . . . . 15.04(15) ?
    C31 S2 C17 C18 . . . . -94.95(14) ?
    C24 C17 C18 C23 . . . . -0.64(17) ?
    S2 C17 C18 C23 . . . . -173.96(12) ?
    C24 C17 C18 C19 . . . . 178.21(17) ?
    S2 C17 C18 C19 . . . . 4.9(3) ?
    C23 C18 C19 C20 . . . . 0.4(2) ?
    C17 C18 C19 C20 . . . . -178.33(17) ?
    C18 C19 C20 C21 . . . . 0.2(2) ?
    C18 C19 C20 Cl2 . . . . -179.33(12) ?
    C19 C20 C21 C22 . . . . -0.7(3) ?
    Cl2 C20 C21 C22 . . . . 178.87(14) ?
    C20 C21 C22 C23 . . . . 0.5(3) ?
    C24 O3 C23 C22 . . . . -177.52(16) ?
    C24 O3 C23 C18 . . . . 1.39(18) ?
    C21 C22 C23 O3 . . . . 178.95(16) ?
    C21 C22 C23 C18 . . . . 0.2(3) ?
    C19 C18 C23 O3 . . . . -179.56(13) ?
    C17 C18 C23 O3 . . . . -0.47(18) ?
    C19 C18 C23 C22 . . . . -0.6(3) ?
    C17 C18 C23 C22 . . . . 178.46(16) ?
    C18 C17 C24 O3 . . . . 1.52(17) ?
    S2 C17 C24 O3 . . . . 174.67(11) ?
    C18 C17 C24 C25 . . . . -178.78(17) ?
    S2 C17 C24 C25 . . . . -5.6(3) ?
    C23 O3 C24 C17 . . . . -1.81(17) ?
    C23 O3 C24 C25 . . . . 178.42(13) ?
    C17 C24 C25 C30 . . . . -175.60(17) ?
    O3 C24 C25 C30 . . . . 4.1(2) ?
    C17 C24 C25 C26 . . . . 4.7(3) ?
    O3 C24 C25 C26 . . . . -175.58(14) ?
    C30 C25 C26 C27A . . . . -0.1(2) ?
    C24 C25 C26 C27A . . . . 179.58(15) ?
    C25 C26 C27A C28 . . . . 0.4(3) ?
    C26 C27A C28 C29A . . . . -0.2(3) ?
    C27A C28 C29A F2A . . . . 179.40(16) ?
    C27A C28 C29A C30 . . . . -0.3(3) ?
    F2A C29A C30 C25 . . . . -179.12(14) ?
    C28 C29A C30 C25 . . . . 0.6(3) ?
    C26 C25 C30 C29A . . . . -0.4(2) ?
    C24 C25 C30 C29A . . . . 179.94(15) ?
    O4 S2 C31 C32 . . . . -45.51(14) ?
    C17 S2 C31 C32 . . . . 63.82(14) ?
    O2 S2 C31 C32 2_666 . . . -125.93(13) ?
loop_
    _geom_hbond_atom_site_label_D
    _geom_hbond_atom_site_label_H
    _geom_hbond_atom_site_label_A
    _geom_hbond_site_symmetry_A
    _geom_hbond_distance_DH
    _geom_hbond_distance_HA
    _geom_hbond_distance_DA
    _geom_hbond_angle_DHA
    C15 H15B O4 . 0.99 2.28 3.233(2) 160
    C31 H31B O2 1_565 0.99 2.26 3.211(2) 160
_iucr_refine_instructions_details
;
TITL 1190 IN P-1
CELL  0.71073  9.55380 11.26380 13.40790 98.73900 93.73300 98.62700
ZERR 4  0.00050  0.00050  0.00060  0.00200  0.00300  0.00200
LATT 1
SFAC C H O F S CL
UNIT 64 48 8 4 4 4
TEMP -100
PLAN 30
FMAP 2
L.S. 40
ACTA
CONF
MPLA 9 C1 C2 C3 C4 C5 C6 C7 O1 C8
MPLA 6 C9 C10 C11A C12 C13A C14
MPLA 9 C17 C18 C19 C20 C21 C22 C23 O3 C24
MPLA 6 C25 C26 C27A C28 C29A C30
BOND $H
EQIV $1 X, 1+Y, Z
HTAB C15 O4
HTAB C31 O2_$1
BOND
WGHT    0.048900    0.216800
FVAR       0.08685   0.92142
EXYZ C11A C11B
EADP C11A C11B
EXYZ C13A C13B
EADP C13A C13B
EXYZ C27A C27B
EADP C27A C27B
EXYZ C29A C29B
EADP C29A C29B
ISOR 0.01 F1A F1B
ISOR 0.01 F2A F2B
DFIX 1.330 0.005 C11B F1B  C13A F1A
DFIX 1.330 0.005 C27B F2B  C29A F2A
MOLE 1
CL1   6   -0.134505   -0.120014    0.303888    11.00000    0.03797    0.03436 =
         0.05675    0.01495   -0.00484   -0.00872
S1    5    0.388688    0.274803    0.397947    11.00000    0.02323    0.02414 =
         0.02548    0.00573   -0.00470    0.00255
O1    3    0.171956    0.274683    0.133491    11.00000    0.02751    0.03429 =
         0.02293    0.00703   -0.00397   -0.00116
O2    3    0.352411    0.161520    0.442117    11.00000    0.04077    0.02258 =
         0.04106    0.01189   -0.01271    0.00187
C1    1    0.268503    0.256539    0.287342    11.00000    0.02046    0.02409 =
         0.02389    0.00251   -0.00160    0.00195
C2    1    0.146198    0.161870    0.260002    11.00000    0.02151    0.02431 =
         0.02554    0.00067    0.00053    0.00422
C3    1    0.077269    0.068199    0.304739    11.00000    0.02636    0.02689 =
         0.02897    0.00428   -0.00131    0.00539
AFIX  43
H3    2    0.110223    0.054725    0.369824    11.00000   -1.20000
AFIX   0
C4    1   -0.041070   -0.004274    0.250413    11.00000    0.02655    0.02486 =
         0.03857    0.00364    0.00088    0.00104
C5    1   -0.091628    0.012533    0.154031    11.00000    0.02746    0.03440 =
         0.03629   -0.00216   -0.00647   -0.00156
AFIX  43
H5    2   -0.172568   -0.040354    0.119050    11.00000   -1.20000
AFIX   0
C6    1   -0.024701    0.105142    0.109864    11.00000    0.02950    0.03699 =
         0.02839    0.00282   -0.00565   -0.00062
AFIX  43
H6    2   -0.057557    0.118494    0.044717    11.00000   -1.20000
AFIX   0
C7    1    0.092669    0.177882    0.164784    11.00000    0.02470    0.02908 =
         0.02558    0.00309   -0.00028    0.00103
C8    1    0.280511    0.321015    0.208941    11.00000    0.02373    0.02845 =
         0.02165    0.00070   -0.00247    0.00312
C9    1    0.376538    0.426208    0.188777    11.00000    0.02490    0.02756 =
         0.02148    0.00256    0.00309    0.00357
C10   1    0.507204    0.469658    0.245057    11.00000    0.02970    0.03631 =
         0.02640    0.00782   -0.00061    0.00225
AFIX  43
H10   2    0.537413    0.428905    0.297632    11.00000   -1.20000
PART 1
AFIX   0
C11A  1    0.592698    0.571715    0.224537    21.00000    0.02581    0.03964 =
         0.03075    0.00506   -0.00044   -0.00282
AFIX  43
H11   2    0.681082    0.600424    0.263738    21.00000   -1.20000
PART 2
AFIX   0
C11B  1    0.592698    0.571715    0.224537   -21.00000    0.02581    0.03964 =
         0.03075    0.00506   -0.00044   -0.00282
F1B   4    0.702990    0.625822    0.289668   -21.00000    0.03005
PART 0
C12   1    0.552725    0.633050    0.148342    11.00000    0.03330    0.03224 =
         0.03450    0.00701    0.00657   -0.00173
AFIX  43
H12   2    0.611534    0.703381    0.134489    11.00000   -1.20000
PART 1
AFIX   0
C13A  1    0.424127    0.587868    0.093438    21.00000    0.03722    0.03474 =
         0.03319    0.01103   -0.00016    0.00364
F1A   4    0.379826    0.646402    0.019457    21.00000    0.05337    0.05014 =
         0.05757    0.03297   -0.01201   -0.00556
PART 2
C13B  1    0.424127    0.587868    0.093438   -21.00000    0.03722    0.03474 =
         0.03319    0.01103   -0.00016    0.00364
AFIX  43
H13B  2    0.395085    0.628558    0.040485   -21.00000   -1.20000
PART 0
AFIX   0
C14   1    0.336039    0.487496    0.111148    11.00000    0.02952    0.03279 =
         0.03047    0.00567   -0.00490    0.00178
AFIX  43
H14   2    0.248150    0.459594    0.071143    11.00000   -1.20000
AFIX   0
C15   1    0.319171    0.392964    0.476035    11.00000    0.03640    0.02215 =
         0.02718    0.00147   -0.00451    0.00358
AFIX  23
H15A  2    0.380450    0.417712    0.540530    11.00000   -1.20000
H15B  2    0.323329    0.464739    0.441248    11.00000   -1.20000
AFIX   0
C16   1    0.167344    0.354937    0.499478    11.00000    0.04005    0.05385 =
         0.03295    0.00045    0.00542    0.01088
AFIX 137
H16A  2    0.103878    0.341345    0.436974    11.00000   -1.50000
H16B  2    0.139612    0.419311    0.548298    11.00000   -1.50000
H16C  2    0.160435    0.279585    0.528311    11.00000   -1.50000
AFIX   0
MOLE 2
S2    5    0.403167    0.782645    0.381404    11.00000    0.02161    0.02324 =
         0.02581    0.00636   -0.00403    0.00206
CL2   6   -0.112946    0.384263    0.275112    11.00000    0.03437    0.02817 =
         0.05034    0.00933   -0.00282   -0.00544
O3    3    0.173895    0.806257    0.127892    11.00000    0.02791    0.03604 =
         0.02334    0.00843   -0.00509   -0.00453
O4    3    0.378767    0.660118    0.411971    11.00000    0.03569    0.02160 =
         0.04102    0.00844   -0.00887    0.00480
C17   1    0.277167    0.775027    0.275707    11.00000    0.02079    0.02432 =
         0.02327    0.00255   -0.00193    0.00102
C18   1    0.154821    0.681128    0.246025    11.00000    0.02229    0.02705 =
         0.02348    0.00048   -0.00024    0.00274
C19   1    0.090845    0.580640    0.285193    11.00000    0.02451    0.02450 =
         0.02852    0.00366    0.00121    0.00201
AFIX  43
H19   2    0.126976    0.561579    0.347507    11.00000   -1.20000
AFIX   0
C20   1   -0.027397    0.510062    0.229342    11.00000    0.02542    0.02531 =
         0.03335    0.00180    0.00260   -0.00048
C21   1   -0.082793    0.535384    0.137317    11.00000    0.02795    0.03789 =
         0.03136   -0.00020   -0.00461   -0.00516
AFIX  43
H21   2   -0.163757    0.483580    0.101284    11.00000   -1.20000
AFIX   0
C22   1   -0.021131    0.634528    0.098583    11.00000    0.03171    0.04315 =
         0.02756    0.00637   -0.00708   -0.00409
AFIX  43
H22   2   -0.057754    0.653525    0.036379    11.00000   -1.20000
AFIX   0
C23   1    0.096970    0.705411    0.154599    11.00000    0.02637    0.03061 =
         0.02478    0.00476   -0.00071   -0.00222
C24   1    0.285696    0.846776    0.201903    11.00000    0.02201    0.03024 =
         0.02194    0.00152   -0.00123    0.00246
C25   1    0.381726    0.953281    0.183374    11.00000    0.02451    0.02614 =
         0.02184    0.00231    0.00285    0.00360
C26   1    0.506072    1.002554    0.245959    11.00000    0.03000    0.03500 =
         0.02496    0.00692   -0.00143    0.00014
AFIX  43
H26   2    0.530353    0.966956    0.303230    11.00000   -1.20000
PART 3
AFIX   0
C27A  1    0.593576    1.102910    0.224566    21.00000    0.02731    0.03516 =
         0.03014    0.00303   -0.00272   -0.00227
AFIX  43
H27A  2    0.678066    1.135196    0.267459    21.00000   -1.20000
PART 4
AFIX   0
C27B  1    0.593576    1.102910    0.224566   -21.00000    0.02731    0.03516 =
         0.03014    0.00303   -0.00272   -0.00227
F2B   4    0.703170    1.154222    0.291958   -21.00000    0.03208
PART 0
C28   1    0.561341    1.157588    0.142309    11.00000    0.03310    0.02809 =
         0.03472    0.00653    0.00873   -0.00059
AFIX  43
H28   2    0.621694    1.226800    0.127949    11.00000   -1.20000
PART 3
AFIX   0
C29A  1    0.437909    1.107486    0.081941    21.00000    0.03559    0.03266 =
         0.02783    0.01007    0.00197    0.00568
F2A   4    0.401529    1.158504    0.001363    21.00000    0.05379    0.04870 =
         0.04494    0.02721   -0.00626   -0.00458
PART 4
C29B  1    0.437909    1.107486    0.081941   -21.00000    0.03559    0.03266 =
         0.02783    0.01007    0.00197    0.00568
AFIX  43
H29B  2    0.413663    1.144034    0.025211   -21.00000   -1.20000
PART 0
AFIX   0
C30   1    0.348835    1.007705    0.099924    11.00000    0.02853    0.03132 =
         0.02607    0.00553   -0.00132    0.00284
AFIX  43
H30   2    0.265254    0.975677    0.055991    11.00000   -1.20000
AFIX   0
C31   1    0.327748    0.882447    0.473557    11.00000    0.03545    0.02446 =
         0.02714   -0.00112   -0.00616    0.00486
AFIX  23
H31A  2    0.392363    0.902281    0.536664    11.00000   -1.20000
H31B  2    0.321601    0.959399    0.447603    11.00000   -1.20000
AFIX   0
C32   1    0.181652    0.829194    0.498314    11.00000    0.03806    0.05216 =
         0.03653   -0.00145    0.00688    0.00831
AFIX 137
H32A  2    0.113921    0.819533    0.438406    11.00000   -1.50000
H32B  2    0.151464    0.883921    0.553903    11.00000   -1.50000
H32C  2    0.184914    0.749623    0.518674    11.00000   -1.50000
HKLF 4
REM  1190 IN P-1
REM R1 =  0.0376 for   5012 Fo > 4sig(Fo)  and  0.0526 for all   6456 data
REM    390 parameters refined using     16 restraints
END
WGHT      0.0489      0.2168
REM Highest difference peak  0.351,  deepest hole -0.383,  1-sigma level  0.063
Q1    1   0.3552  0.8326  0.4377  11.00000  0.05    0.35
Q2    1   0.3477  0.3356  0.4438  11.00000  0.05    0.32
Q3    1   0.2684  0.3220  0.2747  11.00000  0.05    0.31
Q4    1  -0.1220 -0.0984  0.3770  11.00000  0.05    0.28
Q5    1  -0.0475  0.5218  0.1784  11.00000  0.05    0.27
Q6    1   0.1351  0.6819  0.1978  11.00000  0.05    0.26
Q7    1   0.2309  0.7172  0.2645  11.00000  0.05    0.24
Q8    1   0.3833  0.7013  0.3836  11.00000  0.05    0.24
Q9    1   0.2808  0.8335  0.2633  11.00000  0.05    0.23
Q10   1   0.1157  0.1714  0.2239  11.00000  0.05    0.23
Q11   1   0.3328  0.2710  0.3373  11.00000  0.05    0.23
Q12   1   0.3793  0.0964  0.3982  11.00000  0.05    0.22
Q13   1   0.4195  0.4025  0.5223  11.00000  0.05    0.22
Q14   1  -0.0704  0.0064  0.2023  11.00000  0.05    0.21
Q15   1   0.3852  0.9663  0.4410  11.00000  0.05    0.21
Q16   1   0.3630  1.0025  0.3807  11.00000  0.05    0.21
Q17   1   0.3340  0.9186  0.4779  11.00000  0.05    0.21
Q18   1   0.4158  1.0409  0.0788  11.00000  0.05    0.21
Q19   1   0.3699  0.4351  0.1354  11.00000  0.05    0.21
Q20   1   0.3809  0.9627  0.1176  11.00000  0.05    0.21
Q21   1   0.4277  0.9006  0.5111  11.00000  0.05    0.20
Q22   1   0.3629  0.9991  0.1582  11.00000  0.05    0.20
Q23   1   0.4316  0.3572  0.4064  11.00000  0.05    0.20
Q24   1   0.3393  0.6521  0.4428  11.00000  0.05    0.20
Q25   1   0.3654  0.1912  0.4086  11.00000  0.05    0.20
Q26   1   0.3352  0.4365  0.4760  11.00000  0.05    0.19
Q27   1   0.1176  0.2977  0.3396  11.00000  0.05    0.19
Q28   1   0.3856  0.4895  0.4356  11.00000  0.05    0.19
Q29   1   0.0948  0.9025  0.1595  11.00000  0.05    0.19
Q30   1   0.1323  0.2061  0.2760  11.00000  0.05    0.19
;
