# Supplementary material for: 5-Chloro-3-ethyl­sulfinyl-2-(3-fluoro­phen­yl)-1-benzo­furan
Source: Acta Crystallogr Sect E Struct Rep Online. 2013 Jul 6;69(Pt 8):o1210. doi: 10.1107/S1600536813018151 (PMC3793719; doi:10.1107/S1600536813018151)
Supplement: Supplementary file 2 [file e-69-o1210-Isup2.hkl]

# 
# h,k,l, Fc-squared, Fo-squared, sigma(Fo-squared) and status flag 
# 
data_I
_shelx_title ' 1190 IN P-1' 
_shelx_refln_list_code          4 
_shelx_F_calc_maximum      382.37 
_exptl_crystal_F_000       664.00 
_reflns_d_resolution_high  0.7686 
 
loop_ 
 _symmetry_equiv_pos_as_xyz 
 'x, y, z' 
 '-x, -y, -z' 
 
_cell_length_a     9.5538 
_cell_length_b    11.2638 
_cell_length_c    13.4079 
_cell_angle_alpha  98.739 
_cell_angle_beta   93.733 
_cell_angle_gamma  98.627 
 
_shelx_F_squared_multiplier     1.000 
 
loop_ 
 _refln_index_h 
 _refln_index_k 
 _refln_index_l 
 _refln_F_squared_calc 
 _refln_F_squared_meas 
 _refln_F_squared_sigma 
 _refln_observed_status 
   1   0   0     1288.42     1429.95     31.20 o 
   2   0   0     1552.41     1749.71     26.58 o 
   3   0   0      190.05      217.57      4.05 o 
   4   0   0    20354.24    22278.51    307.87 o 
   5   0   0      370.43      363.39      6.67 o 
   6   0   0      330.35      345.39      7.46 o 
   7   0   0      465.10      480.55      9.90 o 
   8   0   0      581.82      635.80     16.35 o 
   9   0   0      650.01      664.18     16.04 o 
  10   0   0      434.41      473.93     29.65 o 
  11   0   0        0.21       14.56      7.51 o 
  12   0   0       11.90       38.76      8.83 o 
 -12   1   0       15.27       15.13      7.60 o 
 -11   1   0       70.24       62.42     10.19 o 
 -10   1   0      164.42      166.90      7.71 o 
  -9   1   0       91.37      101.43      5.77 o 
  -8   1   0       12.97       13.21      2.38 o 
  -7   1   0      123.60      125.83      4.35 o 
  -6   1   0       27.15       27.24      1.91 o 
  -5   1   0       26.85       29.68      1.88 o 
  -4   1   0       34.14       36.77      1.68 o 
  -3   1   0      235.31      242.91      5.27 o 
  -2   1   0        0.72        1.05      0.44 o 
  -1   1   0       25.69       26.35      0.57 o 
   0   1   0       27.56       24.91      0.74 o 
   1   1   0        7.47        6.90      0.58 o 
   2   1   0       48.76       51.50      2.23 o 
   3   1   0        0.38        0.90      0.47 o 
   4   1   0        4.27        7.40      1.02 o 
   5   1   0      149.62      142.05      4.84 o 
   6   1   0       21.35       20.24      1.94 o 
   7   1   0        5.08        4.86      1.74 o 
   8   1   0       35.31       35.42      3.35 o 
   9   1   0      413.33      390.61     19.44 o 
  10   1   0        9.62        5.04      4.13 o 
  11   1   0        1.91        2.08      4.51 o 
  12   1   0       14.69        5.87      6.63 o 
 -12   2   0        6.07        6.63      7.33 o 
 -11   2   0       48.94       24.02     12.60 o 
 -10   2   0        1.36        1.06      2.98 o 
  -9   2   0     1609.21     1655.09     30.21 o 
  -8   2   0      848.43      875.85     21.00 o 
  -7   2   0     3515.70     3758.25     55.59 o 
  -6   2   0       81.74      100.13      3.68 o 
  -5   2   0     5836.39     5887.40     78.62 o 
  -4   2   0     1479.90     1481.45     21.14 o 
  -3   2   0     5975.73     6344.64     75.54 o 
  -2   2   0    21210.93    19997.71    234.95 o 
  -1   2   0      356.62      359.74      7.55 o 
   0   2   0      866.08      840.56     17.80 o 
   1   2   0     1121.35     1123.37     34.35 o 
   2   2   0      119.82       94.52      2.42 o 
   3   2   0     1867.60     1905.70     29.22 o 
   4   2   0      813.04      831.06     12.75 o 
   5   2   0      159.75      133.56      3.49 o 
   6   2   0     1586.04     1547.73     25.61 o 
   7   2   0       32.78       37.91      2.60 o 
   8   2   0      330.11      324.44      9.16 o 
   9   2   0      106.24       94.89      8.04 o 
  10   2   0      330.22      338.64     14.56 o 
  11   2   0        4.43        1.99      8.62 o 
 -12   3   0      131.14      120.65     13.97 o 
 -11   3   0        2.50       -0.28      4.18 o 
 -10   3   0       51.76       51.58      5.26 o 
  -9   3   0       42.12       37.07      3.93 o 
  -8   3   0      311.61      320.86     13.92 o 
  -7   3   0       16.72       22.89      3.46 o 
  -6   3   0      112.92      116.18      4.82 o 
  -5   3   0       22.25       21.48      1.74 o 
  -4   3   0       83.34       87.92      2.94 o 
  -3   3   0      118.54      124.16      2.65 o 
  -2   3   0      301.63      318.09      5.52 o 
  -1   3   0      180.15      183.92      4.84 o 
   0   3   0      218.99      202.72      7.65 o 
   1   3   0       55.16       53.60      2.59 o 
   2   3   0       14.82       19.56      1.24 o 
   3   3   0       62.48       58.74      2.40 o 
   4   3   0       57.97       51.52      2.30 o 
   5   3   0       48.24       49.88      2.27 o 
   6   3   0        8.35        7.13      1.42 o 
   7   3   0      733.33      715.53     18.63 o 
   8   3   0       17.45       14.02      4.29 o 
   9   3   0        0.06       -1.15      3.67 o 
  10   3   0       13.55       11.93      6.62 o 
  11   3   0      300.62      343.46     23.78 o 
 -12   4   0       73.21       57.76     17.24 o 
 -11   4   0        8.12        4.42      4.59 o 
 -10   4   0       13.01       10.96      4.31 o 
  -9   4   0     1564.25     1649.44     31.99 o 
  -8   4   0      276.70      281.64      8.80 o 
  -7   4   0      490.54      523.38     11.89 o 
  -6   4   0      380.19      389.18      8.71 o 
  -5   4   0     1273.86     1317.68     18.20 o 
  -4   4   0      143.30      154.97      3.92 o 
  -3   4   0        9.88        5.34      0.79 o 
  -2   4   0      558.42      570.56      9.19 o 
  -1   4   0       28.50       21.47      1.59 o 
   0   4   0     2528.29     2561.86     52.97 o 
   1   4   0     1026.66      959.46     24.70 o 
   2   4   0      575.95      603.90     13.56 o 
   3   4   0      745.11      855.87     22.19 o 
   4   4   0     3536.94     3470.60     71.05 o 
   5   4   0        0.63        1.52      1.47 o 
   6   4   0       65.45       73.63      3.46 o 
   7   4   0      855.31      896.33     31.64 o 
   8   4   0      265.20      249.59     18.56 o 
   9   4   0      269.04      263.68     16.57 o 
  10   4   0      149.40      157.78     25.19 o 
  11   4   0        0.03       -3.98     11.93 o 
 -12   5   0       25.84       27.14      6.71 o 
 -11   5   0       19.52       14.51      5.06 o 
 -10   5   0        0.10       -2.56      3.26 o 
  -9   5   0        3.72        1.86      2.36 o 
  -8   5   0       25.83       24.65      3.14 o 
  -7   5   0       71.72       80.54      4.97 o 
  -6   5   0        0.96        0.76      0.95 o 
  -5   5   0       83.55       85.89      3.51 o 
  -4   5   0       11.76       12.39      1.30 o 
  -3   5   0       17.12       15.45      1.37 o 
  -2   5   0       18.39       22.21      1.63 o 
  -1   5   0       13.64       14.73      1.65 o 
   0   5   0      498.32      513.87     14.90 o 
   1   5   0      615.91      659.07     18.78 o 
   2   5   0      266.26      283.04      9.27 o 
   3   5   0        6.64        6.83      1.06 o 
   4   5   0      175.27      167.91      8.01 o 
   5   5   0        1.99        1.89      2.46 o 
   6   5   0      771.81      788.02     35.80 o 
   7   5   0        1.29       -1.33      7.96 o 
   8   5   0        4.29        3.98      9.28 o 
   9   5   0       58.86       35.80     14.58 o 
  10   5   0      363.47      397.75     38.45 o 
 -11   6   0       59.37       66.17     23.87 o 
 -10   6   0       42.50       57.56      8.87 o 
  -9   6   0        0.16        9.72      3.83 o 
  -8   6   0      530.37      521.76     24.50 o 
  -7   6   0      892.98      873.37     22.15 o 
  -6   6   0      450.41      511.03     10.02 o 
  -5   6   0      266.00      279.85      6.44 o 
  -4   6   0     1046.63     1055.01     18.99 o 
  -3   6   0     1764.92     1741.22     33.04 o 
  -2   6   0       38.73       49.97      2.31 o 
  -1   6   0     2341.24     2183.56     42.62 o 
   0   6   0      520.84      608.64     15.53 o 
   1   6   0     3038.13     3106.11     75.53 o 
   2   6   0       31.60       40.78      3.48 o 
   3   6   0     1858.91     1829.88     38.88 o 
   4   6   0      216.75      216.63     10.44 o 
   5   6   0      955.88     1097.65     49.06 o 
   6   6   0      659.27      684.14     47.73 o 
   7   6   0     1919.97     1939.72    104.74 o 
   8   6   0      159.69      145.84     23.87 o 
   9   6   0        4.67        6.63     13.26 o 
  10   6   0      153.21      186.94     29.17 o 
 -11   7   0        4.80        5.30      9.28 o 
 -10   7   0       44.58       35.80     11.93 o 
  -9   7   0       41.19       44.21     14.58 o 
  -8   7   0       37.04       32.32      6.63 o 
  -7   7   0      112.28      125.65     11.13 o 
  -6   7   0        4.38       -0.13      2.73 o 
  -5   7   0        0.29       -0.35      2.11 o 
  -4   7   0      201.58      208.36      5.84 o 
  -3   7   0        8.48        5.77      1.06 o 
  -2   7   0        0.00        0.04      1.22 o 
  -1   7   0      101.19      109.33      4.77 o 
   0   7   0      375.76      423.38     12.46 o 
   1   7   0       11.41       15.23      2.65 o 
   2   7   0       51.87       48.36      3.86 o 
   3   7   0      256.17      260.54     12.03 o 
   4   7   0     1308.10     1353.55     46.18 o 
   5   7   0      329.56      361.96     31.82 o 
   6   7   0        8.93        6.63      9.28 o 
   7   7   0       20.54       14.58     11.93 o 
   8   7   0      209.26      243.96     30.49 o 
   9   7   0       19.95       11.93     14.58 o 
 -11   8   0        0.04        1.33      9.28 o 
 -10   8   0       98.86      108.72     18.56 o 
  -9   8   0      169.48      157.78     21.21 o 
  -8   8   0      889.05      863.13     53.03 o 
  -7   8   0       44.19       37.12     11.93 o 
  -6   8   0     1649.51     1588.43     44.28 o 
  -5   8   0      972.91      956.16     34.13 o 
  -4   8   0      294.09      269.23      9.97 o 
  -3   8   0      505.14      480.39     10.29 o 
  -2   8   0     1883.12     2012.94     66.61 o 
  -1   8   0      932.88      859.68     25.86 o 
   0   8   0     1112.48     1123.29     32.55 o 
   1   8   0      240.05      253.14     12.06 o 
   2   8   0     3014.31     3067.64     75.90 o 
   3   8   0      163.64      163.10     10.40 o 
   4   8   0      124.66      148.94     26.52 o 
   5   8   0       10.48       19.89     11.93 o 
   6   8   0      388.78      373.89     34.47 o 
   7   8   0      444.53      458.74     41.10 o 
   8   8   0       67.36       66.29     19.89 o 
   9   8   0       78.97       90.16     22.54 o 
 -10   9   0        3.54       -5.30      7.96 o 
  -9   9   0       12.92       25.19     11.93 o 
  -8   9   0       53.22       43.75     13.26 o 
  -7   9   0      147.26      145.49     12.42 o 
  -6   9   0        2.77       -3.75      3.75 o 
  -5   9   0       10.95        6.73      3.51 o 
  -4   9   0        0.11        0.40      2.33 o 
  -3   9   0       72.16       87.80      6.12 o 
  -2   9   0      355.96      357.48      9.62 o 
  -1   9   0        2.75        4.11      2.09 o 
   0   9   0       15.77       15.81      3.67 o 
   1   9   0      363.07      383.24     14.76 o 
   2   9   0       52.08       41.56      5.79 o 
   3   9   0       59.44       65.70      6.98 o 
   4   9   0      246.98      265.17     29.17 o 
   5   9   0       52.79       31.82     13.26 o 
   6   9   0        0.01        2.65     10.61 o 
   7   9   0        1.42       11.93     13.26 o 
   8   9   0       35.58       43.75     18.56 o 
 -10  10   0      115.73      131.26     22.54 o 
  -9  10   0      248.20      246.61     29.17 o 
  -8  10   0      153.50      167.06     23.87 o 
  -7  10   0       70.42      102.62     11.47 o 
  -6  10   0      300.50      345.02     20.06 o 
  -5  10   0       59.99       57.54      8.58 o 
  -4  10   0       19.20       22.05      7.29 o 
  -3  10   0      441.06      493.91     15.98 o 
  -2  10   0     1316.77     1293.34     31.47 o 
  -1  10   0       17.01       15.13      3.13 o 
   0  10   0      161.54      206.62     20.89 o 
   1  10   0      724.24      726.57     24.17 o 
   2  10   0      355.91      357.36     15.28 o 
   3  10   0       74.53       71.46     20.55 o 
   4  10   0       24.67       41.10     14.58 o 
   5  10   0        0.03       -1.33     10.61 o 
   6  10   0      405.66      395.10     41.10 o 
   7  10   0        0.18        2.65     13.26 o 
  -9  11   0        3.33        2.65     10.61 o 
  -8  11   0        0.18       -1.33      9.28 o 
  -7  11   0        1.12       -2.12      4.41 o 
  -6  11   0       11.03       11.74      6.36 o 
  -5  11   0       22.73       20.15      8.62 o 
  -4  11   0        2.72        1.59      4.41 o 
  -3  11   0      212.49      215.14     43.09 o 
  -2  11   0       17.16       24.45      4.59 o 
  -1  11   0       19.79       13.37      3.30 o 
   0  11   0       50.40       64.05      6.21 o 
   1  11   0       97.55       86.48     12.57 o 
   2  11   0      122.75      126.74      9.07 o 
   3  11   0       32.20       44.30      9.81 o 
   4  11   0        1.31       -0.57      6.36 o 
   5  11   0       13.50        7.96     13.26 o 
   6  11   0       18.72       15.91     14.58 o 
  -8  12   0       42.77       46.40     17.24 o 
  -7  12   0      318.51      338.90     21.98 o 
  -6  12   0        3.40       -1.81      5.09 o 
  -5  12   0        1.99       -1.57      5.09 o 
  -4  12   0       16.43       20.05      7.29 o 
  -3  12   0      452.94      466.39     23.52 o 
  -2  12   0       37.97       38.79      7.89 o 
  -1  12   0       74.03       73.49      9.57 o 
   0  12   0       12.26       20.64      4.14 o 
   1  12   0      234.86      229.92     11.53 o 
   2  12   0        1.98        0.53      6.62 o 
   3  12   0        8.93        5.63      7.33 o 
   4  12   0      498.05      550.28     32.25 o 
   5  12   0       11.77       20.31      9.81 o 
  -7  13   0        2.61        0.57      6.36 o 
  -6  13   0        5.41        9.94      7.83 o 
  -5  13   0      238.50      238.03     18.39 o 
  -4  13   0      222.46      213.36     16.87 o 
  -3  13   0       23.40       33.44      8.02 o 
  -2  13   0       52.56       42.47     14.58 o 
  -1  13   0       90.30      109.32      8.47 o 
   0  13   0        1.17        9.95      4.34 o 
   1  13   0        0.01        1.14      4.68 o 
   2  13   0       86.72      109.00     15.25 o 
   3  13   0        0.02        3.74      6.98 o 
  -5  14   0      125.24      152.80     15.91 o 
  -4  14   0       14.58       13.34      7.33 o 
  -3  14   0        9.92       11.70      7.60 o 
  -2  14   0        0.31       -1.73      5.62 o 
  -1  14   0      272.06      292.09     23.20 o 
   0  14   0       25.66       21.08      5.49 o 
   1  14   0        5.65       14.58     15.91 o 
  -1 -14   1      236.33      266.43     15.24 o 
   1 -14   1       40.84       44.19      8.83 o 
   2 -14   1        7.75       13.26      6.82 o 
   3 -14   1      126.34      160.05     21.88 o 
   4 -14   1      116.97       98.04     12.73 o 
   5 -14   1       21.70       22.33      8.58 o 
  -3 -13   1       53.65       48.19     11.47 o 
  -2 -13   1        7.77        1.82      6.82 o 
  -1 -13   1       97.54      103.70      9.62 o 
   0 -13   1      216.64      234.48     10.02 o 
   1 -13   1       18.34       20.95      6.62 o 
   2 -13   1        5.66        6.02      5.62 o 
   3 -13   1      107.80      114.91     12.02 o 
   4 -13   1       17.38       10.61      6.62 o 
   5 -13   1       33.14       28.20     13.92 o 
   6 -13   1        0.39        4.92      6.36 o 
   7 -13   1        5.00       14.58     13.26 o 
  -5 -12   1        2.98       11.93     14.58 o 
  -4 -12   1       21.89       16.67      9.55 o 
  -3 -12   1      398.23      380.83     25.26 o 
  -2 -12   1      166.11      163.54     16.23 o 
  -1 -12   1        0.01        8.82      3.28 o 
   0 -12   1      149.61      168.37      8.19 o 
   1 -12   1      928.42      951.16     23.48 o 
   2 -12   1      115.10      113.82     14.58 o 
   3 -12   1        3.00        3.37      7.96 o 
   4 -12   1       71.34       81.65     10.51 o 
   5 -12   1      555.06      597.36     38.45 o 
   6 -12   1       10.21       12.99      7.96 o 
   7 -12   1      382.81      381.84     37.12 o 
   8 -12   1        0.06       -5.30      9.28 o 
  -6 -11   1        0.69       -6.63     11.93 o 
  -5 -11   1      311.96      413.66     41.10 o 
  -4 -11   1        8.44        6.63     11.93 o 
  -3 -11   1       30.95       31.82     14.58 o 
  -2 -11   1      379.76      358.12     15.71 o 
  -1 -11   1       17.81       18.45      3.84 o 
   0 -11   1        1.21        4.03      2.91 o 
   1 -11   1       60.21       71.99      6.86 o 
   2 -11   1       69.16       72.55      6.46 o 
   3 -11   1       32.23       46.42      7.60 o 
   4 -11   1       32.09       32.94      7.33 o 
   5 -11   1        3.45        6.63      7.96 o 
   6 -11   1       24.02       22.10      6.98 o 
   7 -11   1        7.34        6.63      9.28 o 
   8 -11   1        0.01       14.58     11.93 o 
   9 -11   1       24.06        7.96     10.61 o 
  -7 -10   1        1.58        3.98     13.26 o 
  -6 -10   1        6.45       15.91     14.58 o 
  -5 -10   1       58.93       79.55     18.56 o 
  -4 -10   1      536.64      619.17     46.40 o 
  -3 -10   1        0.02       21.21     11.93 o 
  -2 -10   1      228.70      211.36     12.44 o 
  -1 -10   1      196.37      211.20     16.00 o 
   0 -10   1     1537.69     1573.64     33.87 o 
   1 -10   1      426.00      459.43     23.67 o 
   2 -10   1      559.42      564.54     14.99 o 
   3 -10   1      464.67      452.33     16.92 o 
   4 -10   1     1361.86     1381.83     40.13 o 
   5 -10   1       32.26       29.95      7.29 o 
   6 -10   1      619.58      625.44     32.48 o 
   7 -10   1      594.01      587.35     43.75 o 
   8 -10   1        0.66        6.63      9.28 o 
   9 -10   1      164.84      128.61     21.21 o 
  10 -10   1      224.40      267.82     29.17 o 
  -8  -9   1        0.75        1.33     13.26 o 
  -7  -9   1      373.16      397.75     38.45 o 
  -6  -9   1       10.16        5.30     10.61 o 
  -5  -9   1        0.03       10.61     10.61 o 
  -4  -9   1       22.80       33.15     13.26 o 
  -3  -9   1       19.77       17.66      3.98 o 
  -2  -9   1      199.28      212.63     13.92 o 
  -1  -9   1       38.00       41.57      5.62 o 
   0  -9   1       11.44       25.97      4.05 o 
   1  -9   1        1.14        9.61      3.02 o 
   2  -9   1       73.75       86.22      4.67 o 
   3  -9   1        1.99        3.47      2.17 o 
   4  -9   1        2.60        0.20      2.87 o 
   5  -9   1       70.23       66.84      6.55 o 
   6  -9   1       86.11       95.68      9.81 o 
   7  -9   1        0.98       -3.98      6.63 o 
   8  -9   1        0.03        0.00      7.96 o 
   9  -9   1        9.38       15.91     10.61 o 
  10  -9   1        0.08        5.30      7.96 o 
  -9  -8   1      136.10      157.78     27.84 o 
  -8  -8   1       44.10       42.43     17.24 o 
  -7  -8   1        2.54       -2.65     10.61 o 
  -6  -8   1      209.38      196.23     26.52 o 
  -5  -8   1      596.11      546.25     42.43 o 
  -4  -8   1      361.49      367.26     31.82 o 
  -3  -8   1      101.69      101.44      8.02 o 
  -2  -8   1     4061.20     4089.22     99.87 o 
  -1  -8   1      218.00      224.31     11.93 o 
   0  -8   1      750.02      803.91     32.15 o 
   1  -8   1       81.47      120.08     10.68 o 
   2  -8   1     6509.89     6673.25    125.10 o 
   3  -8   1      250.19      286.08      7.18 o 
   4  -8   1      179.63      189.21      6.66 o 
   5  -8   1       62.00       62.65      6.03 o 
   6  -8   1      353.39      350.16     35.80 o 
   7  -8   1      113.19      100.76     15.91 o 
   8  -8   1        4.43        0.00      6.63 o 
   9  -8   1       34.96       41.10     11.93 o 
  10  -8   1        0.44       -5.30      6.63 o 
  11  -8   1        5.43       11.93      9.28 o 
  -9  -7   1       19.80       45.08     17.24 o 
  -8  -7   1      316.66      294.34     33.15 o 
  -7  -7   1      169.44      192.25     26.52 o 
  -6  -7   1       83.26      110.05     18.56 o 
  -5  -7   1      150.41      128.61     19.89 o 
  -4  -7   1       67.60       72.98     14.58 o 
  -3  -7   1      446.67      516.23     27.37 o 
  -2  -7   1      116.69      135.61     13.84 o 
  -1  -7   1      187.58      188.97      7.89 o 
   0  -7   1       67.63       66.36      4.59 o 
   1  -7   1       25.87       34.84      2.79 o 
   2  -7   1       50.71       56.75      3.46 o 
   3  -7   1       30.95       37.11      3.16 o 
   4  -7   1       39.09       38.48      2.39 o 
   5  -7   1       46.08       51.29      3.66 o 
   6  -7   1        0.00       -1.89      3.18 o 
   7  -7   1        0.23        0.88      4.14 o 
   8  -7   1        1.60        2.46      2.46 o 
   9  -7   1       18.84       19.45      9.28 o 
  10  -7   1        1.47       -1.33      6.63 o 
  11  -7   1       12.77       15.65      6.98 o 
 -10  -6   1       15.33       14.58     14.58 o 
  -9  -6   1      340.99      421.62     39.78 o 
  -8  -6   1        0.57       13.26     10.61 o 
  -7  -6   1      288.52      274.45     29.17 o 
  -6  -6   1      640.30      639.06     45.08 o 
  -5  -6   1     5038.23     5233.33    157.40 o 
  -4  -6   1      737.68      827.39     29.18 o 
  -3  -6   1     1587.90     1588.43     34.17 o 
  -2  -6   1      226.01      239.38      8.90 o 
  -1  -6   1     3491.74     4021.71     96.89 o 
   0  -6   1      208.95      183.05     11.85 o 
   1  -6   1     1939.61     2091.48     37.09 o 
   2  -6   1      134.14      148.10      5.54 o 
   3  -6   1      417.67      434.29      9.04 o 
   4  -6   1      979.52      917.11     15.93 o 
   5  -6   1      279.91      291.45      6.66 o 
   6  -6   1       20.12       23.85      4.77 o 
   7  -6   1      411.28      416.39     12.71 o 
   8  -6   1      349.01      359.46     12.46 o 
   9  -6   1      366.86      360.88     14.96 o 
  10  -6   1        0.45        4.58      5.09 o 
  11  -6   1      134.06      118.00     12.08 o 
 -10  -5   1       56.49       64.97     18.56 o 
  -9  -5   1       78.93       57.01     17.24 o 
  -8  -5   1      568.92      580.72     43.75 o 
  -7  -5   1      105.65       94.14     17.24 o 
  -6  -5   1      745.77      859.15     53.03 o 
  -5  -5   1      104.36      112.63     15.25 o 
  -4  -5   1      199.58      191.05      6.95 o 
  -3  -5   1        1.03        0.44      1.04 o 
  -2  -5   1      692.42      724.65     25.16 o 
  -1  -5   1      266.78      317.28     10.24 o 
   0  -5   1       42.16       37.29      2.87 o 
   1  -5   1       60.90       69.31      2.73 o 
   2  -5   1      111.26      120.10      4.53 o 
   3  -5   1      179.26      189.92      4.50 o 
   4  -5   1       58.70       59.43      3.07 o 
   5  -5   1        1.09        0.50      0.88 o 
   6  -5   1        6.26        7.81      1.51 o 
   7  -5   1        0.01        0.18      1.30 o 
   8  -5   1        0.16        0.84      1.76 o 
   9  -5   1      132.76      124.01      6.52 o 
  10  -5   1       63.03       63.72      9.40 o 
  11  -5   1        0.17       -0.24      3.60 o 
  12  -5   1        2.92        1.95      3.89 o 
 -11  -4   1      305.88      380.52     38.45 o 
 -10  -4   1       35.80       35.80     15.91 o 
  -9  -4   1        8.47        7.35      3.72 o 
  -8  -4   1        0.41       -0.66      3.98 o 
  -7  -4   1     2409.18     2338.27     73.26 o 
  -6  -4   1       17.12       16.48      1.59 o 
  -5  -4   1     1554.75     1602.92     34.88 o 
  -4  -4   1      415.68      394.02     10.19 o 
  -3  -4   1     2793.37     2879.47     69.00 o 
  -2  -4   1     1650.05     1808.31     84.19 o 
  -1  -4   1    10178.80     9765.99    285.95 o 
   0  -4   1      325.68      383.48     11.02 o 
   1  -4   1      526.17      559.18     10.84 o 
   2  -4   1     2932.77     2912.43     41.66 o 
   3  -4   1     3267.92     3039.39     43.49 o 
   4  -4   1      343.34      380.42      7.61 o 
   5  -4   1       91.25      100.09      2.50 o 
   6  -4   1      230.97      199.60      5.69 o 
   7  -4   1     1824.85     1852.18     35.34 o 
   8  -4   1     1276.21     1265.37     26.21 o 
   9  -4   1       20.95       21.75      3.35 o 
  10  -4   1        0.34        2.83      2.68 o 
  11  -4   1      110.07      117.22      9.62 o 
  12  -4   1      251.04      214.79     23.87 o 
 -11  -3   1       27.77       22.86      9.81 o 
 -10  -3   1       53.54       60.28     10.75 o 
  -9  -3   1      174.98      175.17     10.78 o 
  -8  -3   1      304.43      305.21     31.94 o 
  -7  -3   1       21.02       21.76      5.44 o 
  -6  -3   1       22.50       19.28      2.02 o 
  -5  -3   1      404.78      412.54      9.59 o 
  -4  -3   1      265.78      292.09      6.12 o 
  -3  -3   1       48.36       55.50      2.63 o 
  -2  -3   1       27.65       30.38      2.49 o 
  -1  -3   1       73.82       81.97      4.41 o 
   0  -3   1       14.17       11.75      1.43 o 
   1  -3   1        4.42        4.31      0.66 o 
   2  -3   1      129.64      131.18      2.75 o 
   3  -3   1      101.34       97.86      2.39 o 
   4  -3   1      191.22      198.68      4.19 o 
   5  -3   1       11.82       11.10      1.30 o 
   6  -3   1        9.43       10.68      1.41 o 
   7  -3   1      123.24      135.06      5.13 o 
   8  -3   1      195.65      191.15      6.48 o 
   9  -3   1       49.37       39.89      3.76 o 
  10  -3   1        9.95        9.33      3.50 o 
  11  -3   1        1.48        1.19      4.18 o 
  12  -3   1       74.67       62.31     11.13 o 
 -11  -2   1       56.62       60.99     12.19 o 
 -10  -2   1       92.82      105.52      8.93 o 
  -9  -2   1      105.17      104.70      6.57 o 
  -8  -2   1     1597.77     1597.47     33.41 o 
  -7  -2   1        0.21       -0.12      1.40 o 
  -6  -2   1      753.14      730.56     15.52 o 
  -5  -2   1     1490.24     1489.27     24.01 o 
  -4  -2   1      238.43      197.02      3.89 o 
  -3  -2   1      423.76      533.74      9.18 o 
  -2  -2   1     4680.34     4373.94     64.89 o 
  -1  -2   1    21931.24    20785.31    607.43 o 
   0  -2   1     3676.90     3597.96     84.20 o 
   1  -2   1     1342.78     1268.81     19.74 o 
   2  -2   1     1849.78     2115.57     25.54 o 
   3  -2   1     7637.67     7559.84     89.59 o 
   4  -2   1     1607.26     1725.79     22.97 o 
   5  -2   1     2423.61     2602.28     34.03 o 
   6  -2   1      338.18      415.40      8.61 o 
   7  -2   1      988.10      996.30     17.17 o 
   8  -2   1      497.13      495.22     11.39 o 
   9  -2   1      500.31      514.59     13.28 o 
  10  -2   1       43.80       41.27      4.82 o 
  11  -2   1       51.56       45.95      9.24 o 
  12  -2   1        8.89        4.60      6.98 o 
 -12  -1   1        1.21        3.06      4.85 o 
 -11  -1   1      160.22      158.82     16.32 o 
 -10  -1   1        5.21        1.72      3.99 o 
  -9  -1   1       43.20       41.03      4.77 o 
  -8  -1   1       12.70       10.80      2.26 o 
  -7  -1   1      158.49      161.13      6.22 o 
  -6  -1   1       50.71       57.19      3.03 o 
  -5  -1   1      212.84      215.18      5.45 o 
  -4  -1   1      451.54      475.00      9.65 o 
  -3  -1   1        9.11        9.05      0.70 o 
  -2  -1   1       16.76       19.55      1.72 o 
  -1  -1   1       32.37       34.15      1.14 o 
   0  -1   1       15.22       16.46      1.43 o 
   1  -1   1      114.21      115.65      1.93 o 
   2  -1   1        0.12        0.12      0.40 o 
   3  -1   1        0.44       -0.42      0.44 o 
   4  -1   1      205.75      214.94      4.00 o 
   5  -1   1        0.28       -0.04      0.63 o 
   6  -1   1       38.92       36.97      2.15 o 
   7  -1   1       39.90       39.09      2.58 o 
   8  -1   1      179.89      185.13      6.93 o 
   9  -1   1        7.61        6.96      2.54 o 
  10  -1   1       56.39       48.22      5.07 o 
  11  -1   1       21.69       19.22     13.26 o 
  12  -1   1       44.96       29.63      9.24 o 
 -12   0   1        0.73        5.63      6.82 o 
 -11   0   1       32.70       28.02      6.12 o 
 -10   0   1     1586.32     1594.13     81.91 o 
  -9   0   1        8.66        3.19      2.98 o 
  -8   0   1        2.39       -1.81      1.81 o 
  -7   0   1      140.12      134.56      4.57 o 
  -6   0   1      345.69      334.40      7.36 o 
  -5   0   1      368.73      436.63      8.64 o 
  -4   0   1      846.94      998.70     21.33 o 
  -3   0   1     1125.04     1225.69     20.80 o 
  -2   0   1      801.71      864.80     14.01 o 
  -1   0   1     9570.39     9338.00    129.37 o 
   0   0   1      153.42      140.18      2.96 o 
   1   0   1     4893.44     4866.34     60.28 o 
   2   0   1    15172.27    14325.25    266.72 o 
   3   0   1      598.14      639.39      9.49 o 
   4   0   1     1066.01     1028.12     14.94 o 
   5   0   1      559.49      759.82     11.88 o 
   6   0   1      945.65      970.22     16.04 o 
   7   0   1      238.13      269.47      7.02 o 
   8   0   1      775.69      797.72     17.44 o 
   9   0   1      637.44      645.99     15.69 o 
  10   0   1      536.84      530.77     21.82 o 
  11   0   1      322.68      275.33     17.52 o 
  12   0   1       41.03       35.96     11.27 o 
 -12   1   1       25.20       12.56      7.60 o 
 -11   1   1        3.06        6.63      6.63 o 
 -10   1   1       31.33       34.33      4.99 o 
  -9   1   1      350.94      380.59     12.35 o 
  -8   1   1       44.41       47.71      3.63 o 
  -7   1   1       79.73       82.76      3.83 o 
  -6   1   1       23.21       21.02      1.86 o 
  -5   1   1     1149.77     1206.48     20.06 o 
  -4   1   1       64.17       68.43      3.15 o 
  -3   1   1        1.15        1.83      0.52 o 
  -2   1   1        1.26        2.71      0.74 o 
  -1   1   1       71.56       72.69      1.49 o 
   0   1   1       12.28       13.23      0.67 o 
   1   1   1       19.47       18.76      0.68 o 
   2   1   1        2.24        3.17      0.53 o 
   3   1   1      355.19      348.63      5.31 o 
   4   1   1       19.31       18.12      1.13 o 
   5   1   1      144.61      143.90      3.74 o 
   6   1   1       11.04        9.73      1.36 o 
   7   1   1      229.48      229.76      6.30 o 
   8   1   1        1.36        1.67      2.09 o 
   9   1   1       76.52       86.47      6.32 o 
  10   1   1        3.13        3.43      4.66 o 
  11   1   1       26.64       25.85      7.96 o 
 -12   2   1      198.28      148.11     14.91 o 
 -11   2   1      358.66      320.73     64.30 o 
 -10   2   1      452.69      474.08     13.82 o 
  -9   2   1      635.48      639.64     19.85 o 
  -8   2   1      105.22       98.27      5.29 o 
  -7   2   1      100.66       82.57      5.01 o 
  -6   2   1        0.06        3.53      2.02 o 
  -5   2   1      184.68      247.46      6.58 o 
  -4   2   1     2460.71     2555.20     33.39 o 
  -3   2   1      127.72       95.64      2.20 o 
  -2   2   1    11338.18    11364.42    150.62 o 
  -1   2   1     6716.21     6975.67    112.42 o 
   0   2   1     3127.77     2958.22     54.61 o 
   1   2   1      709.15      730.17     12.99 o 
   2   2   1      327.02      309.92      5.34 o 
   3   2   1      847.19      955.65     15.44 o 
   4   2   1     1041.27      940.23     13.50 o 
   5   2   1      143.98      172.22      4.53 o 
   6   2   1       48.28       51.78      2.71 o 
   7   2   1        0.22       -0.83      1.40 o 
   8   2   1     2780.60     2785.36     59.07 o 
   9   2   1        1.15       -2.54      2.58 o 
  10   2   1       20.36       23.38      4.41 o 
  11   2   1        1.48       -0.18      6.98 o 
 -12   3   1        7.98        8.62      7.50 o 
 -11   3   1        9.44        3.67      6.04 o 
 -10   3   1      240.93      236.53     12.82 o 
  -9   3   1       67.58       67.88      4.62 o 
  -8   3   1        1.71       -1.38      1.79 o 
  -7   3   1       14.81       13.68      2.20 o 
  -6   3   1      575.07      544.67     11.02 o 
  -5   3   1        0.29       -0.87      0.87 o 
  -4   3   1       25.87       23.67      1.39 o 
  -3   3   1      164.31      164.02      3.38 o 
  -2   3   1     2004.30     2032.01     33.89 o 
  -1   3   1       14.16       17.24      1.45 o 
   0   3   1        7.46        8.83      1.28 o 
   1   3   1       58.13       64.07      4.72 o 
   2   3   1        0.01        0.29      0.64 o 
   3   3   1       16.02       17.83      1.62 o 
   4   3   1        0.07        0.14      0.63 o 
   5   3   1      130.98      122.82      3.87 o 
   6   3   1       12.82       12.96      1.38 o 
   7   3   1       64.35       64.34      4.73 o 
   8   3   1       41.04       31.94      5.34 o 
   9   3   1      153.67      139.55     10.70 o 
  10   3   1        3.95        4.24      6.62 o 
  11   3   1        1.72        4.21      7.93 o 
 -12   4   1       32.41       31.42      6.80 o 
 -11   4   1        2.27        2.45      4.46 o 
 -10   4   1       94.45       89.00      7.11 o 
  -9   4   1     1005.34     1044.31     24.64 o 
  -8   4   1       79.70       79.92      4.08 o 
  -7   4   1      455.99      487.06     12.48 o 
  -6   4   1      738.40      776.41     14.88 o 
  -5   4   1     5017.10     4966.83     63.16 o 
  -4   4   1     1392.02     1704.52     24.12 o 
  -3   4   1     1012.89     1016.32     17.09 o 
  -2   4   1     1651.85     1761.07     27.45 o 
  -1   4   1     6037.33     5785.86    106.96 o 
   0   4   1      223.67      166.64      4.87 o 
   1   4   1        1.05       -0.53      1.13 o 
   2   4   1     1091.89     1018.46     26.94 o 
   3   4   1      387.94      341.22      8.52 o 
   4   4   1        1.66        3.91      1.93 o 
   5   4   1      484.79      481.43     12.51 o 
   6   4   1     5213.87     5173.12    123.03 o 
   7   4   1      297.27      302.98     11.08 o 
   8   4   1        0.26       -0.66      2.52 o 
   9   4   1      167.85      187.40     11.73 o 
  10   4   1      905.48      901.58     60.99 o 
  11   4   1        9.33       -9.28     11.93 o 
 -12   5   1       14.77       11.36      6.36 o 
 -11   5   1       46.36       47.86     12.16 o 
 -10   5   1       48.21       44.55      5.79 o 
  -9   5   1       52.23       55.75      5.17 o 
  -8   5   1      165.14      166.57      7.81 o 
  -7   5   1       51.81       51.86      3.72 o 
  -6   5   1      150.56      161.87      4.65 o 
  -5   5   1      177.95      178.54      4.03 o 
  -4   5   1      648.39      684.79     13.68 o 
  -3   5   1       31.19       31.97      1.70 o 
  -2   5   1       80.87       85.85      2.46 o 
  -1   5   1       20.61       20.44      1.86 o 
   0   5   1       31.04       30.19      3.42 o 
   1   5   1       47.76       49.82      4.24 o 
   2   5   1       55.41       63.97      2.77 o 
   3   5   1      144.11      135.27      4.60 o 
   4   5   1       16.57       16.45      2.13 o 
   5   5   1      205.01      206.92     11.24 o 
   6   5   1      256.19      268.09     20.55 o 
   7   5   1      101.63      120.65     19.89 o 
   8   5   1       90.90      120.65     19.89 o 
   9   5   1        6.77       -5.30     10.61 o 
  10   5   1        2.36        9.28     13.26 o 
 -11   6   1       16.09       10.61      6.56 o 
 -10   6   1      295.79      290.60     25.85 o 
  -9   6   1      260.47      259.46     12.40 o 
  -8   6   1       83.06       83.65      5.87 o 
  -7   6   1      270.94      281.97     14.16 o 
  -6   6   1      274.86      289.91      6.62 o 
  -5   6   1      259.26      241.04      6.74 o 
  -4   6   1        0.19        0.69      0.70 o 
  -3   6   1     1882.87     1810.37     35.36 o 
  -2   6   1        8.37        9.00      1.45 o 
  -1   6   1     3485.28     3395.42     64.70 o 
   0   6   1     1190.45     1204.16     24.82 o 
   1   6   1     4788.36     4679.76     99.11 o 
   2   6   1       18.00       15.76      2.59 o 
   3   6   1      481.23      466.62     11.55 o 
   4   6   1      220.38      229.05     19.22 o 
   5   6   1     2903.69     2895.49     91.67 o 
   6   6   1        4.21        4.10      9.94 o 
   7   6   1      227.01      218.76     26.52 o 
   8   6   1      187.15      189.60     25.19 o 
   9   6   1      765.86      886.99     62.31 o 
  10   6   1        0.01        6.63     13.26 o 
 -11   7   1       78.51       98.11     17.24 o 
 -10   7   1       13.22       29.17     10.61 o 
  -9   7   1        0.34        1.43      2.59 o 
  -8   7   1        3.58        5.30      2.46 o 
  -7   7   1        0.62       -2.65      2.73 o 
  -6   7   1      181.85      181.23      8.86 o 
  -5   7   1       73.82       65.18      5.05 o 
  -4   7   1       12.84       15.89      2.28 o 
  -3   7   1        7.74        5.49      1.58 o 
  -2   7   1       34.59       35.86      2.63 o 
  -1   7   1      109.76      124.53      5.37 o 
   0   7   1      222.61      243.38      7.51 o 
   1   7   1       14.35       17.43      2.46 o 
   2   7   1        8.75        5.30      2.65 o 
   3   7   1       22.32       20.59      5.30 o 
   4   7   1      355.17      394.10     17.65 o 
   5   7   1      249.48      262.94     13.64 o 
   6   7   1      492.28      513.10     39.78 o 
   7   7   1       43.83       35.80     13.26 o 
   8   7   1        2.31        5.30     11.93 o 
   9   7   1       64.62      102.09     22.54 o 
 -11   8   1       40.81       51.71     14.58 o 
 -10   8   1       48.55       87.51     17.24 o 
  -9   8   1       79.04       87.51     17.24 o 
  -8   8   1      230.21      246.61     26.52 o 
  -7   8   1       93.41       85.12      9.55 o 
  -6   8   1       60.94       64.06      6.55 o 
  -5   8   1       21.53       22.40      4.81 o 
  -4   8   1      532.41      576.71     17.00 o 
  -3   8   1     1960.12     1989.42     45.54 o 
  -2   8   1       51.23       33.62      4.69 o 
  -1   8   1     1727.19     1776.98     41.36 o 
   0   8   1     1129.25     1113.26     27.55 o 
   1   8   1     1392.02     1333.04     32.19 o 
   2   8   1      281.22      302.83     13.25 o 
   3   8   1     3138.00     3108.93    156.45 o 
   4   8   1     1257.27     1364.36     67.62 o 
   5   8   1       66.36       70.27     15.91 o 
   6   8   1        9.98       10.61     10.61 o 
   7   8   1      661.35      632.43     49.06 o 
   8   8   1       45.96       15.91     14.58 o 
 -10   9   1       21.02        0.00      9.28 o 
  -9   9   1        5.12       13.26     10.61 o 
  -8   9   1        5.90       11.93     10.61 o 
  -7   9   1        3.30        0.15      4.64 o 
  -6   9   1       13.93       10.39      5.39 o 
  -5   9   1       50.16       60.30      6.55 o 
  -4   9   1       58.10       47.20      4.66 o 
  -3   9   1      138.98      140.29      7.45 o 
  -2   9   1       18.74       22.84      2.87 o 
  -1   9   1        0.41       -0.69      1.95 o 
   0   9   1       26.82       35.62      5.58 o 
   1   9   1      131.42      138.56      8.61 o 
   2   9   1       24.73       23.22      4.22 o 
   3   9   1      426.70      423.38     16.89 o 
   4   9   1       12.39        8.40      4.74 o 
   5   9   1      102.23      114.02     21.21 o 
   6   9   1       76.75       71.60     18.56 o 
   7   9   1       82.16       99.44     22.54 o 
   8   9   1       56.14       37.12     18.56 o 
 -10  10   1        0.75        0.00     10.61 o 
  -9  10   1      207.51      180.32     25.19 o 
  -8  10   1       82.62      112.01     12.42 o 
  -7  10   1       12.61       18.56     11.93 o 
  -6  10   1       49.69       59.82      8.83 o 
  -5  10   1       23.22       17.90      5.79 o 
  -4  10   1     1315.10     1433.48     44.78 o 
  -3  10   1       44.66       41.71      4.80 o 
  -2  10   1     1211.01     1217.87     38.93 o 
  -1  10   1      109.36      100.67      7.75 o 
   0  10   1     1504.66     1506.63     49.17 o 
   1  10   1       28.67       22.69      4.68 o 
   2  10   1     1038.25     1050.09     32.97 o 
   3  10   1      325.87      320.50     14.60 o 
   4  10   1      263.87      227.68     30.49 o 
   5  10   1        3.84       11.07     11.93 o 
   6  10   1      145.85      155.12     26.52 o 
   7  10   1       54.06       55.69     19.89 o 
  -9  11   1        3.04       10.61     11.93 o 
  -8  11   1       94.35      120.76     13.00 o 
  -7  11   1       68.96       53.28     19.89 o 
  -6  11   1        3.08       -1.45      5.97 o 
  -5  11   1       26.76       13.46      6.04 o 
  -4  11   1        9.68        8.44      5.30 o 
  -3  11   1       14.40       15.24      4.46 o 
  -2  11   1        6.94        5.27      3.78 o 
  -1  11   1       28.59       29.91      3.75 o 
   0  11   1      101.13      108.19      9.88 o 
   1  11   1       95.09      100.55      8.49 o 
   2  11   1       10.42        9.69      4.07 o 
   3  11   1        2.16       -1.99      5.39 o 
   4  11   1        9.41        3.18      6.62 o 
   5  11   1       71.52       72.48     21.21 o 
   6  11   1        0.61       -2.82      6.82 o 
  -8  12   1      224.03      254.41     19.09 o 
  -7  12   1       67.79       63.38     10.79 o 
  -6  12   1      308.41      308.88     20.34 o 
  -5  12   1      240.80      274.81     18.13 o 
  -4  12   1       41.10       29.25      9.28 o 
  -3  12   1      100.44       99.77     11.03 o 
  -2  12   1      348.94      350.20     21.29 o 
  -1  12   1       66.68       77.06      7.89 o 
   0  12   1        3.02        3.42      4.40 o 
   1  12   1       25.77       15.21      5.18 o 
   2  12   1      265.09      268.27     14.60 o 
   3  12   1        5.09        5.04      6.62 o 
   4  12   1      212.59      244.45     21.90 o 
  -6  13   1        0.53       -1.84      7.96 o 
  -5  13   1        2.08        7.96      6.62 o 
  -4  13   1        0.02        2.75      5.79 o 
  -3  13   1       75.02       89.39     11.24 o 
  -2  13   1       25.73       35.38      8.02 o 
  -1  13   1        3.49        3.68      4.34 o 
   0  13   1      121.50      136.42      9.82 o 
   1  13   1       30.04       33.46      6.12 o 
   2  13   1        8.89        1.66      7.33 o 
   3  13   1       93.29      110.49     15.28 o 
  -4  14   1       19.56       16.50     11.27 o 
  -3  14   1      390.95      432.23     30.49 o 
  -2  14   1       79.01      102.11     22.54 o 
  -1  14   1        9.96        6.19      5.93 o 
   0  14   1       66.69       75.51      8.50 o 
  -1 -14   2      395.46      447.02     19.81 o 
   1 -14   2       69.26       89.20     18.56 o 
   2 -14   2        9.77       15.16      7.33 o 
   3 -14   2      134.37      165.35     14.94 o 
   4 -14   2       95.01       94.47     16.57 o 
   5 -14   2       85.75       75.57     19.89 o 
  -3 -13   2        2.90        0.99      5.09 o 
  -2 -13   2        0.43        5.47      5.09 o 
  -1 -13   2        7.37        2.31      4.68 o 
   0 -13   2       20.18       26.49      4.46 o 
   1 -13   2       17.89       12.12      6.36 o 
   2 -13   2       15.35       11.55      6.36 o 
   3 -13   2      178.76      182.90     14.94 o 
   4 -13   2       75.23       96.56     11.76 o 
   5 -13   2        0.25       -2.24      5.62 o 
   6 -13   2       15.89       15.91     13.26 o 
   7 -13   2        1.41        6.63     11.93 o 
  -5 -12   2      219.44      279.75     35.80 o 
  -4 -12   2       88.05       82.20     21.21 o 
  -3 -12   2       75.38       91.48     19.89 o 
  -2 -12   2      236.25      261.08     14.30 o 
  -1 -12   2      624.63      653.95     24.62 o 
   0 -12   2        0.65        3.55      3.04 o 
   1 -12   2       31.96       40.00      4.58 o 
   2 -12   2      190.83      216.51     14.94 o 
   3 -12   2      186.11      187.01     14.65 o 
   4 -12   2      114.43      117.77     11.76 o 
   5 -12   2      141.59      164.17     17.24 o 
   6 -12   2       34.67       34.47     13.26 o 
   7 -12   2        2.57        2.65      9.28 o 
   8 -12   2        8.38       13.26     11.93 o 
  -6 -11   2       11.88        9.28     14.58 o 
  -5 -11   2       24.43       50.38     18.56 o 
  -4 -11   2      127.66      111.37     21.21 o 
  -3 -11   2       17.78       42.43     14.58 o 
  -2 -11   2       17.31       30.49     13.26 o 
  -1 -11   2       85.45       83.22      5.40 o 
   0 -11   2      285.08      296.94     10.27 o 
   1 -11   2       24.81       35.61      5.32 o 
   2 -11   2      145.90      165.92     12.44 o 
   3 -11   2      315.44      344.05     41.76 o 
   4 -11   2       27.88       34.80      9.28 o 
   5 -11   2       67.10       83.04     13.92 o 
   6 -11   2        0.05        3.98      9.28 o 
   7 -11   2        5.60        7.96     10.61 o 
   8 -11   2        1.36        2.65      9.28 o 
   9 -11   2        6.00       21.21     11.93 o 
  -7 -10   2        0.13       -3.98     11.93 o 
  -6 -10   2      412.02      429.57     41.10 o 
  -5 -10   2       73.97       78.23     18.56 o 
  -4 -10   2      169.60      133.91     21.21 o 
  -3 -10   2      903.59      863.13     55.69 o 
  -2 -10   2        3.17        3.47      3.13 o 
  -1 -10   2       22.92       10.61      7.96 o 
   0 -10   2      655.44      650.35     16.58 o 
   1 -10   2     1473.80     1485.85     31.88 o 
   2 -10   2        1.60       11.94      4.64 o 
   3 -10   2        3.70        6.63      7.96 o 
   4 -10   2      158.80      155.18     12.02 o 
   5 -10   2      420.87      430.66     21.66 o 
   6 -10   2       36.61       49.06     13.26 o 
   7 -10   2       84.39       90.16     17.24 o 
   8 -10   2      184.58      163.08     22.54 o 
   9 -10   2      210.21      234.68     26.52 o 
  10 -10   2        1.94        9.28     10.61 o 
  -8  -9   2       10.88        9.28     14.58 o 
  -7  -9   2       15.16       45.08     17.24 o 
  -6  -9   2        4.15       13.26     13.26 o 
  -5  -9   2      277.63      332.79     33.15 o 
  -4  -9   2       70.94       79.55     15.91 o 
  -3  -9   2      204.57      220.09     23.87 o 
  -2  -9   2        1.43        4.27      2.95 o 
  -1  -9   2      200.06      231.35     20.78 o 
   0  -9   2       68.61       84.96      5.58 o 
   1  -9   2      344.80      384.33     10.86 o 
   2  -9   2       11.58       11.65      2.36 o 
   3  -9   2       45.49       41.25      3.83 o 
   4  -9   2       34.85       36.38      4.59 o 
   5  -9   2       22.08       23.62      4.97 o 
   6  -9   2       30.91       22.54      9.28 o 
   7  -9   2       57.58       47.73     13.26 o 
   8  -9   2        4.02        6.63      7.96 o 
   9  -9   2        0.21       -1.33      6.63 o 
  10  -9   2       29.73       54.36     14.58 o 
  -9  -8   2       59.71       64.97     21.21 o 
  -8  -8   2      456.47      518.41     46.40 o 
  -7  -8   2       39.80       53.03     15.91 o 
  -6  -8   2        0.72       23.87     13.26 o 
  -5  -8   2      103.06      112.70     19.89 o 
  -4  -8   2      126.16      186.94     22.54 o 
  -3  -8   2      364.56      381.12     23.20 o 
  -2  -8   2      123.42      153.09     12.06 o 
  -1  -8   2        0.31        7.14      2.59 o 
   0  -8   2     1979.09     1948.71     43.34 o 
   1  -8   2      910.48      947.81     21.03 o 
   2  -8   2      882.94      831.33     18.74 o 
   3  -8   2       81.20       73.33      3.31 o 
   4  -8   2     1055.31     1006.38     24.62 o 
   5  -8   2       75.81       56.47     12.60 o 
   6  -8   2      754.76      743.16     31.40 o 
   7  -8   2      577.72      548.90     38.45 o 
   8  -8   2      562.17      530.34     37.12 o 
   9  -8   2       34.94       21.21     10.61 o 
  10  -8   2      293.53      249.26     26.52 o 
  11  -8   2      582.58      535.64     39.78 o 
  -9  -7   2        0.20       47.73     17.24 o 
  -8  -7   2       14.08        5.30     11.93 o 
  -7  -7   2      163.98      209.48     26.52 o 
  -6  -7   2      307.12      308.92     30.49 o 
  -5  -7   2       96.44       87.51     17.24 o 
  -4  -7   2       43.50       67.62     14.58 o 
  -3  -7   2     1174.77     1148.90     25.73 o 
  -2  -7   2      146.98      157.61      7.47 o 
  -1  -7   2       65.22       74.98      4.46 o 
   0  -7   2      339.92      379.49      9.83 o 
   1  -7   2      942.14     1017.57     24.03 o 
   2  -7   2      134.60      133.91      5.57 o 
   3  -7   2        5.35        6.23      1.15 o 
   4  -7   2       34.22       31.82      2.33 o 
   5  -7   2      187.02      219.45      9.54 o 
   6  -7   2       83.58       82.94      8.87 o 
   7  -7   2        0.15       -3.75      3.75 o 
   8  -7   2       37.88       49.13      9.94 o 
   9  -7   2      279.25      258.46     14.65 o 
  10  -7   2        0.00       -1.33      6.63 o 
  11  -7   2        0.83        0.66      5.63 o 
 -10  -6   2       26.10       31.82     15.91 o 
  -9  -6   2      493.84      518.41     43.75 o 
  -8  -6   2      224.02      271.80     30.49 o 
  -7  -6   2      308.56      335.44     31.82 o 
  -6  -6   2      174.82      135.24     19.89 o 
  -5  -6   2     1085.04      983.78     58.34 o 
  -4  -6   2     1283.88     1378.81     45.22 o 
  -3  -6   2      535.89      586.92     16.39 o 
  -2  -6   2     1971.84     1908.24     60.16 o 
  -1  -6   2     2366.82     2457.22     52.64 o 
   0  -6   2       66.45       74.59      9.14 o 
   1  -6   2      829.85      838.07     17.69 o 
   2  -6   2     1309.51     1108.16     20.75 o 
   3  -6   2     1724.61     1843.53     32.17 o 
   4  -6   2     1960.51     2142.78     40.04 o 
   5  -6   2       71.23       69.35      4.47 o 
   6  -6   2     4042.92     4156.44     68.35 o 
   7  -6   2      151.90      168.71      7.75 o 
   8  -6   2       42.15       44.80      4.90 o 
   9  -6   2        0.54        0.76      3.26 o 
  10  -6   2      959.56     1006.18     38.30 o 
  11  -6   2        8.55        3.31      5.63 o 
 -10  -5   2      109.80      167.06     26.52 o 
  -9  -5   2        7.79       10.61     11.93 o 
  -8  -5   2      101.24      127.28     19.89 o 
  -7  -5   2      147.38      167.06     21.21 o 
  -6  -5   2     1539.92     1503.51     82.20 o 
  -5  -5   2      430.24      491.81     35.80 o 
  -4  -5   2      481.46      464.30     13.60 o 
  -3  -5   2        8.58        8.50      1.77 o 
  -2  -5   2      755.34      868.51     28.34 o 
  -1  -5   2        6.09        5.87      1.93 o 
   0  -5   2      116.54      133.79      4.36 o 
   1  -5   2       24.78       26.39      2.07 o 
   2  -5   2      235.15      236.75      4.66 o 
   3  -5   2        5.11        5.36      1.24 o 
   4  -5   2        8.10       10.62      2.18 o 
   5  -5   2       27.75       33.85      3.28 o 
   6  -5   2       94.13       89.11      3.45 o 
   7  -5   2       99.93       99.47      3.92 o 
   8  -5   2       96.40      100.03      5.59 o 
   9  -5   2        1.51        3.62      2.68 o 
  10  -5   2        9.69       15.48      4.46 o 
  11  -5   2       31.33       34.59      6.35 o 
  12  -5   2        2.51       -5.63      5.63 o 
 -11  -4   2       57.16       62.31     19.89 o 
 -10  -4   2       43.17       37.12     14.58 o 
  -9  -4   2      465.04      465.58     20.28 o 
  -8  -4   2      381.10      386.40     19.22 o 
  -7  -4   2     2620.53     2623.17     81.23 o 
  -6  -4   2      106.61       93.21      3.56 o 
  -5  -4   2      310.51      282.16     14.47 o 
  -4  -4   2      227.87      223.84      6.44 o 
  -3  -4   2     6095.40     6696.49    225.23 o 
  -2  -4   2     2947.68     3384.64     68.07 o 
  -1  -4   2     2063.77     2068.38     50.48 o 
   0  -4   2     1097.99     1188.48     28.28 o 
   1  -4   2     2995.20     2944.85     54.30 o 
   2  -4   2      163.69      142.53      3.02 o 
   3  -4   2      148.72      151.17      3.20 o 
   4  -4   2     3257.04     3458.49     49.00 o 
   5  -4   2     1009.68      970.06     13.13 o 
   6  -4   2      189.82      181.00      4.78 o 
   7  -4   2      168.49      172.04      6.03 o 
   8  -4   2      556.36      600.67     14.09 o 
   9  -4   2       91.16       95.56      6.34 o 
  10  -4   2      103.36       97.25      6.94 o 
  11  -4   2       95.30      106.90      9.12 o 
  12  -4   2      371.91      363.46     21.50 o 
 -11  -3   2       26.54       36.09     10.75 o 
 -10  -3   2       26.12       33.96     26.52 o 
  -9  -3   2       10.77       18.13      4.92 o 
  -8  -3   2      695.01      709.16     24.34 o 
  -7  -3   2       22.36       18.65      3.99 o 
  -6  -3   2      733.38      766.44     15.04 o 
  -5  -3   2        5.59        4.71      1.09 o 
  -4  -3   2      100.00       95.77      3.95 o 
  -3  -3   2      165.52      177.34      6.30 o 
  -2  -3   2     1512.60     1508.43     31.15 o 
  -1  -3   2        0.66        2.39      0.88 o 
   0  -3   2        6.23        4.09      0.74 o 
   1  -3   2      206.92      198.74      4.26 o 
   2  -3   2      421.04      420.90      6.47 o 
   3  -3   2       22.43       22.08      1.07 o 
   4  -3   2       10.46        9.45      0.79 o 
   5  -3   2       29.99       30.52      1.80 o 
   6  -3   2        1.04        0.66      1.06 o 
   7  -3   2        4.32        7.49      1.81 o 
   8  -3   2       78.29       84.78     10.38 o 
   9  -3   2       50.21       47.27      3.93 o 
  10  -3   2       65.95       60.96      6.11 o 
  11  -3   2       28.50       26.16      6.03 o 
  12  -3   2       16.85       -1.89      6.36 o 
 -11  -2   2       40.89       25.06      9.81 o 
 -10  -2   2       74.33       78.60      6.66 o 
  -9  -2   2     1013.87     1048.23     36.89 o 
  -8  -2   2        1.38        2.89      2.41 o 
  -7  -2   2      382.25      418.55     10.21 o 
  -6  -2   2      811.01      802.04     16.97 o 
  -5  -2   2     2746.54     3065.63     48.34 o 
  -4  -2   2        3.82        9.97      0.88 o 
  -3  -2   2      970.71      970.42     14.51 o 
  -2  -2   2      103.15      114.78      2.66 o 
  -1  -2   2     4055.49     4100.30     81.70 o 
   0  -2   2      265.35      235.84      5.58 o 
   1  -2   2     1241.58     1198.12     17.00 o 
   2  -2   2      507.02      542.52      8.46 o 
   3  -2   2     2411.85     2506.99     30.55 o 
   4  -2   2      103.86      119.64      2.66 o 
   5  -2   2      394.32      460.57      7.56 o 
   6  -2   2      140.47      168.26      4.33 o 
   7  -2   2     3454.54     3599.57     52.87 o 
   8  -2   2      108.52       99.07      4.51 o 
   9  -2   2       38.93       43.45      4.44 o 
  10  -2   2      360.07      377.10     16.63 o 
  11  -2   2       80.64       84.89     13.45 o 
  12  -2   2      176.02      175.01     23.87 o 
 -12  -1   2        4.38       10.94      5.41 o 
 -11  -1   2       28.52       32.53      6.39 o 
 -10  -1   2        2.02        3.66      4.22 o 
  -9  -1   2      443.00      434.20     14.78 o 
  -8  -1   2        9.24        9.19      2.66 o 
  -7  -1   2      236.58      235.20     10.20 o 
  -6  -1   2       50.15       50.21      3.33 o 
  -5  -1   2       17.41       16.01      1.77 o 
  -4  -1   2      264.59      267.51      5.62 o 
  -3  -1   2      467.23      448.64      9.88 o 
  -2  -1   2      629.81      628.64      9.81 o 
  -1  -1   2      121.19      119.63      2.78 o 
   0  -1   2       38.39       37.04      0.92 o 
   1  -1   2       94.92       91.54      1.71 o 
   2  -1   2       13.35       15.42      0.90 o 
   3  -1   2        5.90        6.21      0.64 o 
   4  -1   2       59.64       60.61      1.89 o 
   5  -1   2       73.10       72.21      2.39 o 
   6  -1   2      132.27      138.29      3.80 o 
   7  -1   2       14.19       13.61      1.81 o 
   8  -1   2       87.80       89.38      4.20 o 
   9  -1   2        0.43       -1.98      1.98 o 
  10  -1   2       83.86       80.75      6.08 o 
  11  -1   2        0.04       -4.97      5.39 o 
  12  -1   2       88.85       78.94     11.47 o 
 -12   0   2      207.62      218.47     16.43 o 
 -11   0   2       65.68       65.43      7.90 o 
 -10   0   2        9.38        1.29      3.84 o 
  -9   0   2      143.07      135.97      7.21 o 
  -8   0   2     1132.28     1117.22     27.35 o 
  -7   0   2        0.36        0.99      1.34 o 
  -6   0   2      252.04      238.15      6.57 o 
  -5   0   2      886.68      948.00     17.04 o 
  -4   0   2      267.78      340.62      6.83 o 
  -3   0   2        1.04        0.69      0.59 o 
  -2   0   2     1530.92     1575.30     27.79 o 
  -1   0   2     4944.79     4969.33     76.99 o 
   0   0   2     9800.43     9089.50    204.53 o 
   1   0   2     6887.90     6826.61     85.16 o 
   2   0   2     9999.74    10043.78    123.95 o 
   3   0   2    11174.49    11634.47    143.67 o 
   4   0   2        1.83        3.17      0.75 o 
   5   0   2     8820.43     9695.70    135.24 o 
   6   0   2     2640.74     2729.37     40.10 o 
   7   0   2     1784.28     1847.28     30.81 o 
   8   0   2       21.82       22.46      3.00 o 
   9   0   2       15.65       17.55      3.27 o 
  10   0   2       56.09       65.97      6.60 o 
  11   0   2      125.11      135.18     15.91 o 
  12   0   2       32.69       12.40     11.93 o 
 -12   1   2        4.83        1.70      6.36 o 
 -11   1   2      298.81      308.75     43.40 o 
 -10   1   2        5.70        1.05      3.53 o 
  -9   1   2      101.48      107.36      5.48 o 
  -8   1   2       27.11       26.70      2.97 o 
  -7   1   2      329.60      327.96      8.47 o 
  -6   1   2       34.21       33.13      2.60 o 
  -5   1   2      147.11      147.94      4.52 o 
  -4   1   2        5.69        6.63      1.05 o 
  -3   1   2      933.25      935.35     13.99 o 
  -2   1   2        3.58        3.14      0.59 o 
  -1   1   2      211.64      213.68      3.90 o 
   0   1   2       19.14       19.49      0.84 o 
   1   1   2       58.86       60.65      1.63 o 
   2   1   2        1.31        1.25      0.46 o 
   3   1   2        3.96        4.50      0.55 o 
   4   1   2       30.99       33.73      1.35 o 
   5   1   2       34.56       31.84      1.75 o 
   6   1   2       16.96       19.69      1.75 o 
   7   1   2      118.71      119.11      4.90 o 
   8   1   2       25.80       24.24      3.06 o 
   9   1   2       82.68       83.10      4.95 o 
  10   1   2       55.17       41.66      6.41 o 
  11   1   2       50.27       37.61     10.61 o 
 -12   2   2       68.98       52.16     12.60 o 
 -11   2   2      566.46      513.31     26.61 o 
 -10   2   2      394.57      408.55     20.66 o 
  -9   2   2       35.77       28.41      3.50 o 
  -8   2   2      323.02      336.32     10.23 o 
  -7   2   2     1003.43      991.44     19.39 o 
  -6   2   2     5232.26     5314.59     88.20 o 
  -5   2   2        5.47        5.28      1.19 o 
  -4   2   2       25.69       32.60      1.69 o 
  -3   2   2      709.07      656.04      9.68 o 
  -2   2   2   146208.83   122470.09   5581.92 o 
  -1   2   2       20.21       17.48      1.02 o 
   0   2   2    12774.58    12369.67    201.92 o 
   1   2   2      163.00      147.47      2.58 o 
   2   2   2    17116.12    16180.39    506.62 o 
   3   2   2       20.85       10.71      0.80 o 
   4   2   2     2961.46     2823.02     40.38 o 
   5   2   2     1411.37     1403.81     24.68 o 
   6   2   2     1142.89     1105.74     20.77 o 
   7   2   2      692.10      706.91     15.00 o 
   8   2   2     1371.58     1341.05     28.42 o 
   9   2   2       36.12       28.80      4.28 o 
  10   2   2       18.61        4.51      3.37 o 
  11   2   2       43.68       43.12     10.31 o 
 -12   3   2      127.94      132.79     13.97 o 
 -11   3   2       21.58       13.79      6.98 o 
 -10   3   2       61.29       53.44      5.33 o 
  -9   3   2      148.50      160.93      7.36 o 
  -8   3   2      166.30      174.18     11.42 o 
  -7   3   2       47.90       52.17      4.23 o 
  -6   3   2      133.81      137.24      3.92 o 
  -5   3   2      333.88      340.31      6.72 o 
  -4   3   2       99.97      102.32      3.28 o 
  -3   3   2       17.48       18.80      0.87 o 
  -2   3   2        5.94        5.13      0.59 o 
  -1   3   2       28.96       23.33      1.67 o 
   0   3   2       25.79       30.56      1.06 o 
   1   3   2        0.26        0.72      0.58 o 
   2   3   2       23.45       21.72      1.62 o 
   3   3   2        0.07        0.09      0.63 o 
   4   3   2        0.48        0.10      0.70 o 
   5   3   2       12.94       12.14      1.55 o 
   6   3   2        6.97        8.89      2.04 o 
   7   3   2      297.83      280.09      9.86 o 
   8   3   2        5.09        3.76      2.58 o 
   9   3   2       20.45       16.48      8.62 o 
  10   3   2        2.71        0.92      6.04 o 
  11   3   2       21.97       13.82      8.58 o 
 -12   4   2        2.95        2.53      4.97 o 
 -11   4   2      310.95      315.78     21.62 o 
 -10   4   2      339.54      332.81     27.17 o 
  -9   4   2      203.82      199.41      7.05 o 
  -8   4   2      170.68      169.19      6.47 o 
  -7   4   2     2044.55     2062.32     35.05 o 
  -6   4   2      464.05      467.77      9.47 o 
  -5   4   2      421.27      475.98      7.68 o 
  -4   4   2     5410.23     5657.46     80.10 o 
  -3   4   2     1176.48     1134.68     19.75 o 
  -2   4   2      453.72      478.67     10.14 o 
  -1   4   2      106.29       88.65      3.04 o 
   0   4   2       39.51       68.80      3.04 o 
   1   4   2     1518.68     1438.56     22.98 o 
   2   4   2       10.64        8.45      2.38 o 
   3   4   2        4.05        8.43      1.28 o 
   4   4   2     1175.04     1099.32     24.50 o 
   5   4   2        0.31        1.12      1.62 o 
   6   4   2     2493.43     2440.77     50.92 o 
   7   4   2      528.74      501.74     16.28 o 
   8   4   2      643.66      705.22     27.23 o 
   9   4   2        2.16        3.98      7.29 o 
  10   4   2       64.73       66.29     18.56 o 
 -12   5   2        5.12        4.97      5.39 o 
 -11   5   2       26.78       15.05      4.81 o 
 -10   5   2      151.06      140.68     11.53 o 
  -9   5   2        2.07       -1.63      2.52 o 
  -8   5   2        8.19        8.99      2.46 o 
  -7   5   2       10.99       11.84      2.26 o 
  -6   5   2      192.99      195.25      5.25 o 
  -5   5   2        0.80        1.22      0.79 o 
  -4   5   2       10.72       10.72      2.26 o 
  -3   5   2       11.60        5.66      1.53 o 
  -2   5   2       52.11       51.04      2.50 o 
  -1   5   2      108.21      111.69      4.27 o 
   0   5   2        0.00        1.17      0.97 o 
   1   5   2        1.68        1.95      1.00 o 
   2   5   2        2.70        0.47      1.59 o 
   3   5   2       12.17       12.40      2.09 o 
   4   5   2       95.41       95.16      5.58 o 
   5   5   2      480.69      490.20     20.34 o 
   6   5   2      248.17      265.55     14.23 o 
   7   5   2       33.17       29.53      5.79 o 
   8   5   2       34.33       45.08     14.58 o 
   9   5   2      285.28      347.37     33.15 o 
  10   5   2       13.68       13.26     13.26 o 
 -11   6   2      328.35      354.00     29.17 o 
 -10   6   2       85.77       70.37     11.27 o 
  -9   6   2      227.53      231.25     17.32 o 
  -8   6   2        8.34        9.50      3.67 o 
  -7   6   2       57.45       66.60      3.98 o 
  -6   6   2        4.61        2.43      1.48 o 
  -5   6   2      149.62      150.19      8.85 o 
  -4   6   2      118.12      121.28      4.35 o 
  -3   6   2      504.07      489.76     12.78 o 
  -2   6   2       64.02       46.79      4.20 o 
  -1   6   2     1762.74     1685.34     34.05 o 
   0   6   2      433.72      444.34     11.07 o 
   1   6   2       94.72      131.07      4.85 o 
   2   6   2     1225.94     1167.01     23.85 o 
   3   6   2      184.68      184.74      6.20 o 
   4   6   2     1157.95     1109.22     39.50 o 
   5   6   2      166.90      205.75     12.24 o 
   6   6   2      627.39      654.25     29.17 o 
   7   6   2      223.93      190.92     25.19 o 
   8   6   2       15.20       21.21     13.26 o 
   9   6   2       97.93      106.07     21.21 o 
 -11   7   2       25.45       26.52     11.93 o 
 -10   7   2        0.56       -6.63      6.63 o 
  -9   7   2       53.90       61.91     10.61 o 
  -8   7   2       26.89       29.75      3.50 o 
  -7   7   2       35.11       39.29      7.38 o 
  -6   7   2       29.47       28.22      4.18 o 
  -5   7   2       22.96       24.59      3.78 o 
  -4   7   2       59.13       67.01      4.78 o 
  -3   7   2        4.16        2.32      1.01 o 
  -2   7   2      133.84      135.79      4.75 o 
  -1   7   2      261.21      263.56      8.32 o 
   0   7   2       35.17       33.46      2.79 o 
   1   7   2        7.46        9.48      2.37 o 
   2   7   2       11.86        9.73      1.85 o 
   3   7   2        0.47       -2.01      2.09 o 
   4   7   2      164.25      144.71     22.54 o 
   5   7   2       19.42       21.69      5.62 o 
   6   7   2       35.04       47.73     14.58 o 
   7   7   2       25.57       21.21     11.93 o 
   8   7   2      268.81      360.63     37.12 o 
   9   7   2       14.97        2.65     13.26 o 
 -11   8   2       18.16       37.12     13.26 o 
 -10   8   2      288.83      289.03     30.49 o 
  -9   8   2      220.03      239.98     26.52 o 
  -8   8   2       36.66       45.81      8.28 o 
  -7   8   2       65.47       61.42      8.58 o 
  -6   8   2      238.31      230.27     12.82 o 
  -5   8   2      193.42      201.28      9.24 o 
  -4   8   2      125.32      129.97      7.02 o 
  -3   8   2     2432.31     2260.36     58.26 o 
  -2   8   2       83.58       78.87      8.59 o 
  -1   8   2     1013.55     1007.57     25.40 o 
   0   8   2      556.81      575.06     14.46 o 
   1   8   2     2970.98     2875.20     64.06 o 
   2   8   2        0.06       -1.71      2.09 o 
   3   8   2      241.64      252.52     12.36 o 
   4   8   2      961.53      951.15     42.69 o 
   5   8   2     1796.16     1804.56     88.83 o 
   6   8   2       26.12       13.26     11.93 o 
   7   8   2       78.42       76.90     19.89 o 
   8   8   2      120.19      124.63     25.19 o 
 -10   9   2        1.56       -7.96      7.96 o 
  -9   9   2      111.14      104.74     19.89 o 
  -8   9   2        3.11        4.20      5.39 o 
  -7   9   2       11.69        2.65      4.60 o 
  -6   9   2       93.82      103.34     12.60 o 
  -5   9   2       25.10       18.83      3.70 o 
  -4   9   2        7.81        7.81      2.93 o 
  -3   9   2       22.04       18.78      3.37 o 
  -2   9   2       18.62       17.07      3.26 o 
  -1   9   2       26.28       17.87      3.42 o 
   0   9   2        1.21        0.53      3.56 o 
   1   9   2      126.83      129.84     15.29 o 
   2   9   2      351.87      343.98     14.76 o 
   3   9   2      143.59      143.01     14.11 o 
   4   9   2       13.21       13.60      4.19 o 
   5   9   2        3.87        8.13      6.98 o 
   6   9   2      123.17      130.10     15.61 o 
   7   9   2       15.05        9.28     14.58 o 
  -9  10   2       72.51       26.52     14.58 o 
  -8  10   2      458.90      444.78     33.15 o 
  -7  10   2      128.17      129.45     12.73 o 
  -6  10   2       60.58       70.04      9.55 o 
  -5  10   2       40.91       35.93      6.82 o 
  -4  10   2      673.20      720.96     24.64 o 
  -3  10   2      109.66      111.48      7.26 o 
  -2  10   2       15.99       12.85      3.51 o 
  -1  10   2        2.99       -0.55      3.64 o 
   0  10   2     2206.59     2245.62     61.73 o 
   1  10   2        2.81        1.20      3.13 o 
   2  10   2      604.84      598.79     21.81 o 
   3  10   2        7.34        7.77      4.22 o 
   4  10   2      831.99      759.97     37.96 o 
   5  10   2      215.22      248.28     21.08 o 
   6  10   2      139.18      189.35     20.01 o 
  -9  11   2       95.38       92.81     21.21 o 
  -8  11   2        1.72        8.52      6.36 o 
  -7  11   2       13.65       11.55      6.36 o 
  -6  11   2       19.37       11.18      6.36 o 
  -5  11   2        5.66        7.96      5.39 o 
  -4  11   2       71.65       69.53      9.03 o 
  -3  11   2        0.06        1.29      3.67 o 
  -2  11   2        8.34       11.85      3.63 o 
  -1  11   2       82.60       92.93      8.78 o 
   0  11   2        0.78       -3.01      3.01 o 
   1  11   2        5.25        8.35      3.97 o 
   2  11   2      151.21      165.19     10.66 o 
   3  11   2        6.30       12.07      5.28 o 
   4  11   2        0.34        3.65      6.82 o 
   5  11   2        6.76        8.37      8.58 o 
  -8  12   2      130.65      145.02     14.94 o 
  -7  12   2        1.99       -0.19      6.36 o 
  -6  12   2       39.76       28.47      8.58 o 
  -5  12   2      388.96      398.83     37.79 o 
  -4  12   2      272.97      281.88     18.64 o 
  -3  12   2        0.03        3.69      3.86 o 
  -2  12   2      221.36      224.10     14.69 o 
  -1  12   2      515.11      508.66     20.44 o 
   0  12   2        2.00        3.56      3.91 o 
   1  12   2        8.21        4.51      4.42 o 
   2  12   2      178.36      174.42     16.74 o 
   3  12   2       13.42       12.52      8.28 o 
   4  12   2       43.60       42.06     11.47 o 
  -6  13   2        3.15        4.77      6.62 o 
  -5  13   2       42.90       38.65      9.55 o 
  -4  13   2        8.96        1.52      6.36 o 
  -3  13   2        7.99        4.55      5.79 o 
  -2  13   2      110.85      137.85     10.78 o 
  -1  13   2       60.43       53.10      7.80 o 
   0  13   2      139.11      128.63     10.44 o 
   1  13   2        4.30        0.64      5.00 o 
   2  13   2        5.75       17.30      9.03 o 
  -3  14   2      290.76      310.28     27.18 o 
  -2  14   2        0.21       -2.08      5.79 o 
  -1  14   2       80.85       83.07      9.27 o 
  -1 -14   3        7.19       18.56      9.28 o 
   0 -14   3        4.49       13.26      7.96 o 
   1 -14   3      344.06      397.75     27.84 o 
   2 -14   3       58.92       62.17      9.81 o 
   3 -14   3       24.60       23.63      7.93 o 
   4 -14   3       89.63       66.29     18.56 o 
   5 -14   3       31.29       17.24     13.26 o 
  -3 -13   3       13.56        7.46      6.82 o 
  -2 -13   3      308.77      360.78     17.50 o 
  -1 -13   3       16.26       23.91      5.50 o 
   0 -13   3       15.18        3.98      6.63 o 
   1 -13   3       72.04       70.50      7.10 o 
   2 -13   3       36.40       37.94      7.83 o 
   3 -13   3       64.43       79.49     10.51 o 
   4 -13   3      453.54      498.52     39.78 o 
   5 -13   3       91.47       95.46     19.89 o 
   6 -13   3       31.59       47.73     15.91 o 
   7 -13   3       10.21       13.26     11.93 o 
  -5 -12   3      112.74      121.98     25.19 o 
  -4 -12   3        1.92        1.33     11.93 o 
  -3 -12   3       53.72      106.65     36.46 o 
  -2 -12   3        5.96        8.36      5.62 o 
  -1 -12   3      312.15      333.88     15.56 o 
   0 -12   3        5.92        1.84      2.87 o 
   1 -12   3      176.30      195.15     10.38 o 
   2 -12   3      322.19      328.03     16.07 o 
   3 -12   3       25.35       31.30      7.33 o 
   4 -12   3       37.62       41.10     14.58 o 
   5 -12   3        8.45        3.98      9.28 o 
   6 -12   3      441.28      448.14     38.45 o 
   7 -12   3      288.57      263.84     29.17 o 
   8 -12   3       69.41       71.60     18.56 o 
  -6 -11   3      103.82      121.98     25.19 o 
  -5 -11   3       96.89       72.92     19.89 o 
  -4 -11   3       64.35       98.11     19.89 o 
  -3 -11   3      278.37      319.53     31.82 o 
  -2 -11   3      265.69      263.61     16.18 o 
  -1 -11   3        3.29       -0.07      2.87 o 
   0 -11   3      117.09      114.91      6.72 o 
   1 -11   3      231.08      265.22     11.65 o 
   2 -11   3        2.92        4.26      3.26 o 
   3 -11   3      321.54      325.36     13.28 o 
   4 -11   3       62.47       62.31     14.58 o 
   5 -11   3        1.60        1.33      7.96 o 
   6 -11   3       31.48       19.89     10.61 o 
   7 -11   3        9.95        7.96      9.28 o 
   8 -11   3        0.09       -7.96      7.96 o 
   9 -11   3        3.80        9.28     10.61 o 
  -7 -10   3        9.33       -3.98     11.93 o 
  -6 -10   3       64.59       76.90     21.21 o 
  -5 -10   3      119.98      102.09     21.21 o 
  -4 -10   3       24.76       38.45     14.58 o 
  -3 -10   3      339.88      336.77     31.82 o 
  -2 -10   3      201.34      238.65     25.19 o 
  -1 -10   3     1677.01     1618.30     37.99 o 
   0 -10   3       11.38        9.79      3.40 o 
   1 -10   3      319.38      299.52      9.93 o 
   2 -10   3      479.69      502.58     15.03 o 
   3 -10   3     1623.79     1608.71     42.90 o 
   4 -10   3      201.01      234.68     23.87 o 
   5 -10   3     1400.02     1392.14     74.25 o 
   6 -10   3        3.07        7.96      7.96 o 
   7 -10   3      293.60      281.08     27.84 o 
   8 -10   3      198.12      173.69     22.54 o 
   9 -10   3      279.21      307.60     30.49 o 
  10 -10   3       20.99        5.30     10.61 o 
  -8  -9   3        5.15       14.58     14.58 o 
  -7  -9   3      398.70      399.08     39.78 o 
  -6  -9   3       93.57       86.18     19.89 o 
  -5  -9   3      247.45      242.63     29.17 o 
  -4  -9   3      614.28      514.43     39.78 o 
  -3  -9   3        1.07       10.61      9.28 o 
  -2  -9   3      158.56      179.61     12.35 o 
  -1  -9   3      204.57      208.04      8.52 o 
   0  -9   3      270.10      261.13     10.89 o 
   1  -9   3        3.66        6.53      2.25 o 
   2  -9   3       33.35       44.08      3.56 o 
   3  -9   3       40.14       43.19      5.18 o 
   4  -9   3       22.96       22.38      4.60 o 
   5  -9   3       34.26       31.82      9.28 o 
   6  -9   3        3.45        7.96      7.96 o 
   7  -9   3        6.17        3.98      7.96 o 
   8  -9   3       56.81       33.15     10.61 o 
   9  -9   3        0.00       -1.33      6.63 o 
  10  -9   3       21.66       31.82     11.93 o 
  -9  -8   3       37.26       62.31     19.89 o 
  -8  -8   3       25.51       58.34     18.56 o 
  -7  -8   3        7.55        2.65     10.61 o 
  -6  -8   3      631.41      635.08     47.73 o 
  -5  -8   3       10.27       23.87     11.93 o 
  -4  -8   3      374.52      404.38     33.15 o 
  -3  -8   3       99.04       71.60     14.58 o 
  -2  -8   3     1136.95     1175.88     32.55 o 
  -1  -8   3      212.74      225.05      8.99 o 
   0  -8   3     2250.89     2094.61     46.19 o 
   1  -8   3     1223.63     1149.10     27.22 o 
   2  -8   3     1223.09     1316.39     27.50 o 
   3  -8   3        6.92        5.97      1.90 o 
   4  -8   3     3206.44     3047.33     91.65 o 
   5  -8   3     1919.57     1873.66     59.65 o 
   6  -8   3        4.72        1.33      6.63 o 
   7  -8   3      229.00      221.42     22.54 o 
   8  -8   3     1158.02     1128.30     62.31 o 
   9  -8   3     1031.43      962.57     55.69 o 
  10  -8   3       63.39       58.34     14.58 o 
  11  -8   3        3.40        1.33      7.96 o 
  -9  -7   3      527.20      600.61     50.38 o 
  -8  -7   3       28.63       10.61     11.93 o 
  -7  -7   3       60.89       90.16     18.56 o 
  -6  -7   3       57.97       67.62     15.91 o 
  -5  -7   3       28.42       68.94     14.58 o 
  -4  -7   3      199.66      214.79     22.54 o 
  -3  -7   3       51.35       55.07      4.83 o 
  -2  -7   3       26.35       32.26      3.20 o 
  -1  -7   3      193.22      198.83      6.32 o 
   0  -7   3      398.19      418.81     11.79 o 
   1  -7   3      122.25      118.15      5.18 o 
   2  -7   3       25.17       23.09      2.29 o 
   3  -7   3        0.01       -0.70      0.86 o 
   4  -7   3      120.98      114.73     10.17 o 
   5  -7   3       16.81       12.60      3.41 o 
   6  -7   3        7.17        5.06      3.03 o 
   7  -7   3        5.15        3.24      4.14 o 
   8  -7   3        0.47       -0.76      3.98 o 
   9  -7   3        3.61        5.04      4.41 o 
  10  -7   3       61.78       38.45     11.93 o 
  11  -7   3        0.59        3.74      5.09 o 
 -10  -6   3        0.33        2.65     11.93 o 
  -9  -6   3      118.17       91.48     19.89 o 
  -8  -6   3      191.63      233.35     27.84 o 
  -7  -6   3      289.81      273.12     29.17 o 
  -6  -6   3      182.94      198.88     23.87 o 
  -5  -6   3       43.09       55.69     13.26 o 
  -4  -6   3     3291.75     3388.87    161.75 o 
  -3  -6   3     1031.82     1066.11     23.72 o 
  -2  -6   3      429.19      494.58     14.85 o 
  -1  -6   3       19.99       34.46      3.06 o 
   0  -6   3     7779.44     8028.33    145.24 o 
   1  -6   3     2895.60     3014.46     56.42 o 
   2  -6   3        9.17       12.86      1.27 o 
   3  -6   3        5.69        5.30      1.14 o 
   4  -6   3      112.06       77.36      3.77 o 
   5  -6   3        2.88        2.43      1.45 o 
   6  -6   3      142.87      141.43      4.71 o 
   7  -6   3      132.89      132.77      5.68 o 
   8  -6   3        0.18        2.82      2.52 o 
   9  -6   3       94.28       93.29      7.75 o 
  10  -6   3      237.09      232.17     16.57 o 
  11  -6   3       57.93       44.43      8.44 o 
 -10  -5   3      404.56      509.13     43.75 o 
  -9  -5   3       79.91       96.79     19.89 o 
  -8  -5   3      254.18      204.18     25.19 o 
  -7  -5   3        7.77       -1.33      7.96 o 
  -6  -5   3      338.86      303.62     27.84 o 
  -5  -5   3      124.32      118.00     17.24 o 
  -4  -5   3      381.50      358.86     20.55 o 
  -3  -5   3      851.12      848.51     33.49 o 
  -2  -5   3      507.55      511.11     12.01 o 
  -1  -5   3      226.69      251.25      8.23 o 
   0  -5   3      305.99      335.77      9.33 o 
   1  -5   3      192.44      164.92      5.91 o 
   2  -5   3      233.82      245.44      7.44 o 
   3  -5   3      394.69      447.87     10.01 o 
   4  -5   3        1.04        0.88      0.68 o 
   5  -5   3      206.06      205.91      5.17 o 
   6  -5   3        0.43        0.15      0.76 o 
   7  -5   3       11.14       13.14      2.19 o 
   8  -5   3        8.65        7.49      2.55 o 
   9  -5   3       28.61       32.51      4.10 o 
  10  -5   3        0.03       -0.10      3.51 o 
  11  -5   3        8.70        7.36      4.81 o 
 -11  -4   3       56.50       45.08     17.24 o 
 -10  -4   3        2.07       -1.33     10.61 o 
  -9  -4   3       63.58       66.29     10.61 o 
  -8  -4   3      226.08      236.20     11.73 o 
  -7  -4   3     2294.14     2186.03     69.42 o 
  -6  -4   3      774.57      835.89     19.90 o 
  -5  -4   3     1682.87     1627.84     42.88 o 
  -4  -4   3      324.74      345.91     16.59 o 
  -3  -4   3     1597.68     1987.43     61.46 o 
  -2  -4   3       75.89       56.52      2.06 o 
  -1  -4   3     3557.84     3943.59     71.18 o 
   0  -4   3       31.08       32.69      2.73 o 
   1  -4   3      502.02      457.90     13.97 o 
   2  -4   3      449.92      384.01      9.18 o 
   3  -4   3      663.90      643.10     11.01 o 
   4  -4   3     2130.84     2193.59     29.91 o 
   5  -4   3      683.47      706.44     11.22 o 
   6  -4   3      770.36      777.03     13.36 o 
   7  -4   3      514.33      503.86     14.43 o 
   8  -4   3      948.17     1020.54     20.97 o 
   9  -4   3      549.85      573.09     21.64 o 
  10  -4   3      106.20      103.14      7.85 o 
  11  -4   3       71.75       61.62      7.58 o 
  12  -4   3       30.67       35.61     19.22 o 
 -11  -3   3       86.97      114.61     22.54 o 
 -10  -3   3      179.65      173.69     35.13 o 
  -9  -3   3       44.36       51.34      6.60 o 
  -8  -3   3      967.50      948.83     31.76 o 
  -7  -3   3      339.82      321.73     13.39 o 
  -6  -3   3       82.43       92.31      4.30 o 
  -5  -3   3        3.06        2.30      1.08 o 
  -4  -3   3     1402.69     1473.54     27.97 o 
  -3  -3   3      779.17      862.49     16.85 o 
  -2  -3   3       62.30       54.40      2.40 o 
  -1  -3   3       39.84       46.00      1.70 o 
   0  -3   3      192.54      190.67      6.65 o 
   1  -3   3       44.91       39.30      1.85 o 
   2  -3   3       39.34       40.61      1.54 o 
   3  -3   3      130.38      141.02      3.11 o 
   4  -3   3        2.77        3.05      0.63 o 
   5  -3   3        1.02        0.49      0.67 o 
   6  -3   3        1.39        0.12      1.06 o 
   7  -3   3       90.70       83.00      4.10 o 
   8  -3   3       10.36       10.19      2.30 o 
   9  -3   3       10.99       12.50      2.87 o 
  10  -3   3       28.14       26.55      4.27 o 
  11  -3   3       44.10       49.98      7.30 o 
  12  -3   3        1.03        5.06      4.97 o 
 -11  -2   3       23.56       29.61      9.81 o 
 -10  -2   3        1.30        1.70      3.51 o 
  -9  -2   3      966.66      935.42     25.20 o 
  -8  -2   3      110.91      117.49      9.36 o 
  -7  -2   3      930.22     1002.28     22.58 o 
  -6  -2   3        0.28        2.53      1.28 o 
  -5  -2   3       27.35       33.37      1.65 o 
  -4  -2   3     2521.29     2821.96     47.44 o 
  -3  -2   3    14245.80    14482.66    235.70 o 
  -2  -2   3      228.44      226.00      4.36 o 
  -1  -2   3     1427.42     1346.41     19.58 o 
   0  -2   3     1200.51     1141.31     16.78 o 
   1  -2   3    22962.09    20327.13    459.53 o 
   2  -2   3       23.60       32.12      1.72 o 
   3  -2   3     2040.47     2216.64     28.87 o 
   4  -2   3      981.76      951.94     13.39 o 
   5  -2   3     5190.43     5243.38     70.13 o 
   6  -2   3     1012.95     1016.45     15.78 o 
   7  -2   3      350.65      329.75      8.07 o 
   8  -2   3      248.72      229.55      7.32 o 
   9  -2   3      140.13      131.77      6.68 o 
  10  -2   3      381.08      355.64     12.96 o 
  11  -2   3      662.41      677.51     41.10 o 
  12  -2   3      364.91      252.93     19.07 o 
 -12  -1   3       15.18       13.54      7.12 o 
 -11  -1   3       74.10       79.33      8.47 o 
 -10  -1   3      248.26      277.13     14.47 o 
  -9  -1   3       86.00       88.41      6.67 o 
  -8  -1   3       34.95       40.06      4.52 o 
  -7  -1   3      147.60      143.75      5.86 o 
  -6  -1   3      447.70      488.47     14.66 o 
  -5  -1   3        4.35        3.90      1.17 o 
  -4  -1   3       46.46       55.22      2.77 o 
  -3  -1   3       19.72       22.82      1.50 o 
  -2  -1   3      375.49      376.53      6.14 o 
  -1  -1   3       30.50       30.02      1.07 o 
   0  -1   3        0.74        0.94      0.49 o 
   1  -1   3       27.59       30.90      0.98 o 
   2  -1   3       54.94       54.30      1.35 o 
   3  -1   3        4.26        4.85      0.55 o 
   4  -1   3        0.55        0.95      0.54 o 
   5  -1   3        6.34        5.90      0.99 o 
   6  -1   3       58.30       61.92      3.77 o 
   7  -1   3        0.37       -0.30      1.17 o 
   8  -1   3        0.00       -1.56      1.69 o 
   9  -1   3       16.69       13.50      3.82 o 
  10  -1   3       63.30       61.51      8.57 o 
  11  -1   3        7.28       11.45      4.97 o 
 -12   0   3      190.77      170.72     12.54 o 
 -11   0   3       19.21       16.11      5.92 o 
 -10   0   3      230.88      215.92     14.74 o 
  -9   0   3       46.48       42.07      4.45 o 
  -8   0   3      907.75      861.59     17.69 o 
  -7   0   3       84.38       92.74      7.52 o 
  -6   0   3       45.32       25.84      2.45 o 
  -5   0   3     1191.41     1273.41     20.67 o 
  -4   0   3     1822.51     1605.58     23.34 o 
  -3   0   3     7193.97     7232.76     95.73 o 
  -2   0   3     3643.21     3736.49     49.85 o 
  -1   0   3     5142.23     5208.03     68.37 o 
   0   0   3     4128.48     4319.99     56.62 o 
   1   0   3     7192.71     6949.70     90.63 o 
   2   0   3     8433.82     8575.16    113.11 o 
   3   0   3     7946.98     8254.29    114.72 o 
   4   0   3       98.58      156.91      3.44 o 
   5   0   3     1511.53     1453.56     23.83 o 
   6   0   3     2398.25     2550.49     44.07 o 
   7   0   3     1120.08     1106.12     21.68 o 
   8   0   3      505.37      527.37     12.77 o 
   9   0   3        5.60        8.74      2.60 o 
  10   0   3       50.59       40.67      5.14 o 
  11   0   3      743.07      710.96     38.45 o 
 -12   1   3        9.71        8.29      6.82 o 
 -11   1   3      252.62      232.25     25.37 o 
 -10   1   3        0.23       -2.39      3.36 o 
  -9   1   3       45.49       40.04      4.64 o 
  -8   1   3        4.70        2.86      2.46 o 
  -7   1   3      514.07      503.65     11.91 o 
  -6   1   3      140.81      143.69      4.80 o 
  -5   1   3        3.38        1.93      1.14 o 
  -4   1   3      130.53      134.03      3.63 o 
  -3   1   3      602.07      588.75     10.39 o 
  -2   1   3     1101.93     1122.41     16.42 o 
  -1   1   3       35.32       38.53      1.15 o 
   0   1   3      490.32      470.38      7.39 o 
   1   1   3       96.47       99.20      2.12 o 
   2   1   3        8.62        8.64      0.55 o 
   3   1   3       11.10       12.34      0.79 o 
   4   1   3       47.52       49.37      2.15 o 
   5   1   3        1.78        1.51      0.89 o 
   6   1   3       54.00       58.68      3.01 o 
   7   1   3        3.27        3.27      1.72 o 
   8   1   3       18.22       14.79      2.80 o 
   9   1   3       28.46       29.20      4.64 o 
  10   1   3        7.76        9.26      4.59 o 
  11   1   3        2.75        3.31      5.39 o 
 -12   2   3      490.51      472.28     29.17 o 
 -11   2   3       31.72       21.29      7.93 o 
 -10   2   3       46.33       41.38      5.01 o 
  -9   2   3      126.67      119.69      8.91 o 
  -8   2   3      458.17      443.52     11.46 o 
  -7   2   3      545.00      537.58     15.32 o 
  -6   2   3      288.40      272.39      8.88 o 
  -5   2   3       14.29       19.34      2.83 o 
  -4   2   3      648.05      568.18      9.00 o 
  -3   2   3     2090.12     2062.76     30.23 o 
  -2   2   3      492.54      572.73      9.88 o 
  -1   2   3    17320.16    17132.79    211.31 o 
   0   2   3     5188.43     5089.00     75.77 o 
   1   2   3     2029.51     2058.40     29.80 o 
   2   2   3     2865.53     2769.33     37.33 o 
   3   2   3     2815.12     3234.95     45.82 o 
   4   2   3       53.92       44.03      1.73 o 
   5   2   3        0.16        0.43      0.67 o 
   6   2   3     3059.90     3036.66     51.74 o 
   7   2   3      735.21      690.12     18.78 o 
   8   2   3      930.57      866.55     22.99 o 
   9   2   3      545.45      534.27     24.11 o 
  10   2   3      242.44      254.40     27.84 o 
  11   2   3       25.79       29.17     11.93 o 
 -12   3   3       61.03       58.11      8.53 o 
 -11   3   3      126.88      142.03     13.97 o 
 -10   3   3       11.02        8.42      4.46 o 
  -9   3   3        1.65        2.43      2.47 o 
  -8   3   3      100.78       96.01      5.07 o 
  -7   3   3      865.54      835.80     19.18 o 
  -6   3   3       14.62       15.12      1.83 o 
  -5   3   3       30.90       29.81      1.58 o 
  -4   3   3       59.74       62.85      3.01 o 
  -3   3   3      318.26      326.64      5.48 o 
  -2   3   3       65.83       65.74      2.04 o 
  -1   3   3        3.68        5.26      0.89 o 
   0   3   3      216.73      221.20      6.79 o 
   1   3   3       16.27       15.43      1.17 o 
   2   3   3       15.01       14.44      1.58 o 
   3   3   3        0.59        1.14      0.63 o 
   4   3   3       48.30       51.43      2.21 o 
   5   3   3        2.02        0.65      1.08 o 
   6   3   3       20.21       18.76      2.35 o 
   7   3   3      135.37      133.79      8.80 o 
   8   3   3        5.50        5.06      2.86 o 
   9   3   3        3.63        0.84      4.60 o 
  10   3   3       36.86       40.16      9.94 o 
  11   3   3       34.98       36.52     10.19 o 
 -12   4   3      117.48      127.09     13.03 o 
 -11   4   3      295.83      295.66     23.87 o 
 -10   4   3       22.68       22.05      5.06 o 
  -9   4   3        0.29        2.18      2.49 o 
  -8   4   3      116.15      110.68      5.45 o 
  -7   4   3      103.83       98.13      4.25 o 
  -6   4   3      858.11      872.35     15.40 o 
  -5   4   3       70.11       60.95      2.00 o 
  -4   4   3     4991.72     5035.24     71.76 o 
  -3   4   3     9742.84    10583.13    157.12 o 
  -2   4   3     1684.31     1663.76     31.39 o 
  -1   4   3     1764.92     1753.83     32.79 o 
   0   4   3      732.49      632.27     12.23 o 
   1   4   3     1758.10     1827.46     35.21 o 
   2   4   3       14.85        3.33      1.13 o 
   3   4   3      167.44      135.85      4.43 o 
   4   4   3      553.57      521.44     13.37 o 
   5   4   3      163.92      139.25     11.26 o 
   6   4   3     1592.39     1547.26     33.82 o 
   7   4   3       22.52       27.37      6.14 o 
   8   4   3      428.94      422.24     15.37 o 
   9   4   3        5.84       -1.33      9.28 o 
  10   4   3       10.78        7.96     11.93 o 
 -12   5   3       96.21       95.55      9.81 o 
 -11   5   3       21.50       24.40      6.38 o 
 -10   5   3        2.98        2.94      3.67 o 
  -9   5   3        5.03        7.08      2.63 o 
  -8   5   3      187.75      207.70      7.41 o 
  -7   5   3        0.09        0.27      1.81 o 
  -6   5   3       45.01       41.77      2.32 o 
  -5   5   3       42.75       46.80      2.30 o 
  -4   5   3     1333.10     1319.61     26.62 o 
  -3   5   3       20.53       17.44      2.14 o 
  -2   5   3      134.40      132.75      4.91 o 
  -1   5   3       54.14       51.88      4.07 o 
   0   5   3      370.68      397.04      9.61 o 
   1   5   3       55.05       59.53      4.23 o 
   2   5   3        0.78        1.92      1.06 o 
   3   5   3        9.71        6.79      1.85 o 
   4   5   3       24.44       20.74      4.60 o 
   5   5   3      213.21      170.27     11.76 o 
   6   5   3       88.11       69.89      7.83 o 
   7   5   3       46.99       39.92      7.96 o 
   8   5   3        1.85        1.33      9.28 o 
   9   5   3       13.36       13.26     13.26 o 
  10   5   3       10.34        9.28     13.26 o 
 -11   6   3      304.53      293.01     27.84 o 
 -10   6   3       81.41       71.09     10.31 o 
  -9   6   3       38.98       56.63      6.41 o 
  -8   6   3       64.70       65.25      5.24 o 
  -7   6   3     1007.28     1056.35     23.89 o 
  -6   6   3      609.84      676.99     13.99 o 
  -5   6   3     1965.71     1913.74     44.35 o 
  -4   6   3        1.88        1.72      1.81 o 
  -3   6   3      831.39      837.35     17.35 o 
  -2   6   3      389.66      406.72     12.54 o 
  -1   6   3     1447.09     1491.62     32.40 o 
   0   6   3      605.35      545.42     12.68 o 
   1   6   3      158.97      154.68      5.17 o 
   2   6   3       96.62      101.30      4.73 o 
   3   6   3     1074.24     1042.25     31.41 o 
   4   6   3     3387.39     3338.59     87.82 o 
   5   6   3      686.17      670.62     27.38 o 
   6   6   3      607.12      641.50     26.70 o 
   7   6   3      151.43      164.41     22.54 o 
   8   6   3      939.22      959.91     63.64 o 
   9   6   3       58.46       67.62     18.56 o 
 -11   7   3        0.01        3.98      9.28 o 
 -10   7   3       92.96      112.70     18.56 o 
  -9   7   3       57.31       71.01      6.98 o 
  -8   7   3        1.12        2.50      4.14 o 
  -7   7   3      108.04      104.28      8.67 o 
  -6   7   3      465.80      473.86     21.82 o 
  -5   7   3       43.98       47.13      4.80 o 
  -4   7   3       13.96       15.08      3.08 o 
  -3   7   3      147.09      153.42      7.80 o 
  -2   7   3       12.38       13.19      2.11 o 
  -1   7   3       17.66       21.48      2.01 o 
   0   7   3      102.66      104.29      7.25 o 
   1   7   3        2.49        2.41      1.53 o 
   2   7   3       33.50       36.84      5.56 o 
   3   7   3      176.49      168.95     10.13 o 
   4   7   3      282.51      278.64     13.17 o 
   5   7   3       13.88       11.51      4.59 o 
   6   7   3       60.23       38.34      6.98 o 
   7   7   3       10.18       11.93     13.26 o 
   8   7   3       10.50       14.58     13.26 o 
   9   7   3       46.50       43.75     18.56 o 
 -11   8   3       85.72      136.56     22.54 o 
 -10   8   3      131.72      143.19     22.54 o 
  -9   8   3       69.61       75.03     10.51 o 
  -8   8   3      205.03      187.53     14.65 o 
  -7   8   3       11.60        0.00      4.41 o 
  -6   8   3       18.49       25.88      4.97 o 
  -5   8   3      505.09      496.33     16.13 o 
  -4   8   3       17.92       14.32      3.28 o 
  -3   8   3       20.72       12.54      3.51 o 
  -2   8   3      455.78      425.94     15.16 o 
  -1   8   3     3727.84     3619.91     90.25 o 
   0   8   3      114.16      111.90      6.22 o 
   1   8   3       34.99       32.86      6.18 o 
   2   8   3       20.92       14.99      3.86 o 
   3   8   3     2840.58     2753.80     74.04 o 
   4   8   3        5.81       -1.94      3.20 o 
   5   8   3      300.02      277.28     13.78 o 
   6   8   3       46.97       50.62     11.27 o 
   7   8   3      818.21      827.07     41.71 o 
   8   8   3       16.60        6.56      7.83 o 
 -10   9   3        8.50        3.98     10.61 o 
  -9   9   3        1.11       -5.39      5.39 o 
  -8   9   3       49.99       56.61      8.83 o 
  -7   9   3        5.84        8.92      5.09 o 
  -6   9   3        5.50        3.62      4.60 o 
  -5   9   3       13.11       11.12      4.18 o 
  -4   9   3       39.24       40.62      4.57 o 
  -3   9   3       27.38       22.93      4.29 o 
  -2   9   3      222.80      217.27     10.12 o 
  -1   9   3        2.68        4.67      2.42 o 
   0   9   3       62.63       69.26      5.48 o 
   1   9   3       12.64       13.38      4.97 o 
   2   9   3      249.93      265.73     15.18 o 
   3   9   3      157.48      155.23     11.90 o 
   4   9   3       97.08       96.13      8.22 o 
   5   9   3       52.72       44.93     14.58 o 
   6   9   3       51.05       59.49     12.08 o 
   7   9   3       86.36       80.27     13.97 o 
  -9  10   3       45.58       67.04     10.79 o 
  -8  10   3        3.13        4.36      6.36 o 
  -7  10   3       64.70       71.05     10.04 o 
  -6  10   3      404.83      399.57     35.13 o 
  -5  10   3      508.61      510.08     20.36 o 
  -4  10   3       22.68       21.40      5.67 o 
  -3  10   3      545.17      524.52     18.81 o 
  -2  10   3      351.71      347.06     20.24 o 
  -1  10   3      232.29      231.04     16.96 o 
   0  10   3        0.30        1.77      3.48 o 
   1  10   3     1727.62     1658.37     50.56 o 
   2  10   3      393.54      429.67     17.68 o 
   3  10   3        0.89        2.02      3.86 o 
   4  10   3      112.94       96.29      8.90 o 
   5  10   3      714.53      736.32     38.40 o 
   6  10   3       99.37      100.69     15.61 o 
  -8  11   3        9.25       -3.47      6.63 o 
  -7  11   3       29.76       25.41      7.83 o 
  -6  11   3        0.08       -4.60      4.60 o 
  -5  11   3      215.88      253.59     34.47 o 
  -4  11   3        0.09        1.73      3.66 o 
  -3  11   3       55.68       49.91     11.76 o 
  -2  11   3        7.22        4.08      3.51 o 
  -1  11   3        4.34        2.92      5.30 o 
   0  11   3       29.15       25.14      5.50 o 
   1  11   3      344.05      350.89     16.04 o 
   2  11   3       14.53        6.70      4.14 o 
   3  11   3       14.26       27.97      6.11 o 
   4  11   3        1.56       -4.24      6.98 o 
   5  11   3       93.31      116.69     15.86 o 
  -7  12   3        7.85        0.19      6.36 o 
  -6  12   3      320.13      336.77     26.52 o 
  -5  12   3       28.53       46.19      9.03 o 
  -4  12   3      529.82      512.81     50.38 o 
  -3  12   3        0.10        6.56      4.39 o 
  -2  12   3      346.47      372.55     19.42 o 
  -1  12   3        0.46        0.80      4.41 o 
   0  12   3      314.93      325.40     16.28 o 
   1  12   3       30.54       22.80      6.30 o 
   2  12   3        6.93       10.21      5.09 o 
   3  12   3       91.33      107.18     15.28 o 
   4  12   3       95.15      102.09     23.87 o 
  -6  13   3        0.06       -3.79      6.36 o 
  -5  13   3       50.00       31.55     13.26 o 
  -4  13   3        5.16        1.80      5.79 o 
  -3  13   3       12.40        8.40      5.93 o 
  -2  13   3        4.01        5.57      4.92 o 
  -1  13   3       72.77       70.46      9.24 o 
   0  13   3        6.20        4.29      5.18 o 
   1  13   3        7.89        8.12      5.65 o 
   2  13   3       29.52       27.90      7.04 o 
  -1 -14   4      227.31      247.93     22.54 o 
   0 -14   4       64.37       88.83     13.26 o 
   2 -14   4      125.60      157.78     22.54 o 
   3 -14   4       27.88       47.73     15.91 o 
   4 -14   4        2.36       10.61     11.93 o 
   5 -14   4       37.01       42.43     15.91 o 
  -3 -13   4       12.65       15.39      7.83 o 
  -2 -13   4        9.80        8.22      7.96 o 
  -1 -13   4       37.56       44.69      7.20 o 
   0 -13   4      145.94      132.58     14.58 o 
   1 -13   4        0.55       -0.83      3.78 o 
   2 -13   4        4.07       -1.33      7.96 o 
   3 -13   4      170.80      159.10     22.54 o 
   4 -13   4       39.51       23.87     11.93 o 
   5 -13   4      131.33      115.35     19.89 o 
   6 -13   4        3.86       -5.30      9.28 o 
   7 -13   4       95.81      116.67     21.21 o 
  -5 -12   4       67.95      108.22     13.24 o 
  -4 -12   4       24.92       17.24      7.83 o 
  -3 -12   4      636.04      659.47     30.57 o 
  -2 -12   4       67.45       70.91      9.94 o 
  -1 -12   4       22.24       10.89      5.97 o 
   0 -12   4        1.32        0.79      3.02 o 
   1 -12   4      586.73      667.20     21.91 o 
   2 -12   4      146.83      152.56     11.76 o 
   3 -12   4      406.26      426.92     33.15 o 
   4 -12   4      400.67      428.25     34.47 o 
   5 -12   4      176.80      143.19     21.21 o 
   6 -12   4       23.42       39.78     14.58 o 
   7 -12   4      299.46      304.94     30.49 o 
   8 -12   4      162.13      147.17     22.54 o 
  -6 -11   4      235.74      285.06     35.80 o 
  -5 -11   4        7.18       11.93     13.26 o 
  -4 -11   4        5.04       12.37      8.62 o 
  -3 -11   4       41.00       19.36      6.62 o 
  -2 -11   4       43.37       77.73      8.83 o 
  -1 -11   4        7.20        3.74      5.09 o 
   0 -11   4       53.90       58.03      5.18 o 
   1 -11   4      449.55      461.28     18.18 o 
   2 -11   4      227.57      241.95     23.20 o 
   3 -11   4        0.63        4.51      4.41 o 
   4 -11   4        2.70        6.63      6.63 o 
   5 -11   4       82.13       67.62     14.58 o 
   6 -11   4       71.31       53.03     13.26 o 
   7 -11   4       22.94        3.98      7.96 o 
   8 -11   4        4.76        5.30      9.28 o 
   9 -11   4        5.67        0.00      9.28 o 
  -7 -10   4       62.68       71.60     22.54 o 
  -6 -10   4       44.68       49.06     18.56 o 
  -5 -10   4      103.71      120.65     22.54 o 
  -4 -10   4      279.25      270.47     30.49 o 
  -3 -10   4      128.81      134.76     11.76 o 
  -2 -10   4        5.02        7.69      4.41 o 
  -1 -10   4      773.35      760.37     28.13 o 
   0 -10   4      223.72      249.37      9.64 o 
   1 -10   4        9.24       10.01      2.82 o 
   2 -10   4      220.73      215.95     12.73 o 
   3 -10   4     1479.83     1425.30     47.95 o 
   4 -10   4        2.90       -3.41      3.41 o 
   5 -10   4       55.43       46.40     11.93 o 
   6 -10   4       52.65       39.78     11.93 o 
   7 -10   4      827.69      799.49     50.38 o 
   8 -10   4       35.63       35.80     11.93 o 
   9 -10   4       22.54       21.21     10.61 o 
  -8  -9   4      101.51       92.81     23.87 o 
  -7  -9   4      138.67      167.06     27.84 o 
  -6  -9   4       72.26       88.83     19.89 o 
  -5  -9   4        1.86       10.61     10.61 o 
  -4  -9   4      223.55      271.80     29.17 o 
  -3  -9   4      273.88      275.78     26.52 o 
  -2  -9   4      744.21      699.52     28.34 o 
  -1  -9   4        9.08       13.91      2.70 o 
   0  -9   4        0.40       -1.68      2.11 o 
   1  -9   4      853.70      908.77     36.20 o 
   2  -9   4      176.24      195.52      7.99 o 
   3  -9   4       92.53       76.01      7.60 o 
   4  -9   4       65.27       68.54      6.62 o 
   5  -9   4        1.07        0.33      3.41 o 
   6  -9   4        2.73        2.65      6.63 o 
   7  -9   4       11.32        9.28      7.96 o 
   8  -9   4       14.80       15.91      7.96 o 
   9  -9   4        1.25        2.65      7.96 o 
  10  -9   4        0.01       -3.98      7.96 o 
  -9  -8   4        9.40       -2.65     13.26 o 
  -8  -8   4      259.98      303.62     35.80 o 
  -7  -8   4        6.51       -7.96      7.96 o 
  -6  -8   4      584.31      522.38     42.43 o 
  -5  -8   4      500.57      416.32     34.47 o 
  -4  -8   4        7.78       22.54     10.61 o 
  -3  -8   4      293.57      274.45     25.19 o 
  -2  -8   4      941.75      968.72     23.53 o 
  -1  -8   4      803.41      779.54     19.79 o 
   0  -8   4        6.41       12.88      2.73 o 
   1  -8   4      388.35      354.26     12.97 o 
   2  -8   4      181.79      196.60      6.02 o 
   3  -8   4      220.95      210.77     11.76 o 
   4  -8   4      402.87      384.72     16.57 o 
   5  -8   4      601.75      575.92     22.61 o 
   6  -8   4      555.24      557.04     33.81 o 
   7  -8   4      413.51      396.43     29.17 o 
   8  -8   4       35.57       35.80     11.93 o 
   9  -8   4       10.95       14.58      9.28 o 
  10  -8   4      305.49      265.17     26.52 o 
  -9  -7   4      186.30      216.11     30.49 o 
  -8  -7   4       10.57       21.21     13.26 o 
  -7  -7   4      324.10      361.96     34.47 o 
  -6  -7   4       49.59       43.75     14.58 o 
  -5  -7   4      663.07      682.81     46.40 o 
  -4  -7   4       28.48       29.17     10.61 o 
  -3  -7   4      357.67      380.52     29.17 o 
  -2  -7   4       91.41       80.83      3.39 o 
  -1  -7   4     1349.00     1361.26     30.72 o 
   0  -7   4      241.52      241.49      8.42 o 
   1  -7   4      236.77      263.33     11.13 o 
   2  -7   4        0.02        0.92      1.09 o 
   3  -7   4      356.52      340.38     11.16 o 
   4  -7   4      166.84      153.93      9.55 o 
   5  -7   4       61.79       62.22     16.57 o 
   6  -7   4       17.52        4.64      7.29 o 
   7  -7   4        2.92        3.15      3.41 o 
   8  -7   4       42.15       49.17     11.27 o 
   9  -7   4       53.98       51.71     11.93 o 
  10  -7   4        5.37        1.33      7.96 o 
  11  -7   4       85.26       87.02     10.51 o 
 -10  -6   4      226.72      243.96     31.82 o 
  -9  -6   4        0.01       -1.33     10.61 o 
  -8  -6   4       43.95       46.40     14.58 o 
  -7  -6   4      118.69       94.14     18.56 o 
  -6  -6   4       58.38       71.60     15.91 o 
  -5  -6   4      507.03      502.50     37.12 o 
  -4  -6   4      395.25      379.19     30.49 o 
  -3  -6   4      496.41      549.53     16.73 o 
  -2  -6   4     1861.76     1880.71     40.20 o 
  -1  -6   4     1098.27     1182.85     32.45 o 
   0  -6   4     1830.40     1769.52     45.00 o 
   1  -6   4      436.52      468.64     10.87 o 
   2  -6   4      352.39      333.40      9.76 o 
   3  -6   4      381.02      412.66     11.29 o 
   4  -6   4     1853.88     1792.01     37.69 o 
   5  -6   4     1049.51     1094.85     21.55 o 
   6  -6   4      344.19      329.76     19.52 o 
   7  -6   4       49.51       41.97      3.77 o 
   8  -6   4     1276.54     1297.41     64.83 o 
   9  -6   4     1918.37     1893.60     61.79 o 
  10  -6   4      118.20      136.33     11.69 o 
  11  -6   4      341.69      340.00     19.20 o 
 -10  -5   4       98.35      140.54     23.87 o 
  -9  -5   4      125.32      136.56     22.54 o 
  -8  -5   4      228.98      200.20     25.19 o 
  -7  -5   4       50.93       46.40     14.58 o 
  -6  -5   4        0.86       -5.30      7.96 o 
  -5  -5   4     1149.82     1091.17     63.64 o 
  -4  -5   4      362.50      353.05     25.85 o 
  -3  -5   4       25.70       28.04      3.56 o 
  -2  -5   4       42.85       50.99      3.08 o 
  -1  -5   4     2001.00     2052.90     43.25 o 
   0  -5   4      712.63      716.59     14.62 o 
   1  -5   4       20.87       20.31      1.81 o 
   2  -5   4       17.52       16.02      2.13 o 
   3  -5   4       47.50       55.89      2.82 o 
   4  -5   4       14.73       13.85      1.40 o 
   5  -5   4        0.55        0.19      0.88 o 
   6  -5   4       30.92       25.10      2.15 o 
   7  -5   4       86.48       91.40      4.21 o 
   8  -5   4        0.11       -0.71      2.43 o 
   9  -5   4        1.87        2.50      2.93 o 
  10  -5   4       53.77       51.16      6.24 o 
  11  -5   4       18.02       20.81      5.58 o 
 -11  -4   4      132.81      106.07     22.54 o 
 -10  -4   4       28.06       -1.33     10.61 o 
  -9  -4   4      340.90      342.07     16.34 o 
  -8  -4   4      148.45      128.80     22.54 o 
  -7  -4   4      276.63      252.35     11.97 o 
  -6  -4   4        8.96        7.48      1.97 o 
  -5  -4   4     1646.82     1688.51     32.54 o 
  -4  -4   4     3185.29     3262.44     80.24 o 
  -3  -4   4      956.49      926.24     28.88 o 
  -2  -4   4     1023.73     1225.17     32.75 o 
  -1  -4   4     4542.26     4700.94     84.14 o 
   0  -4   4     2986.18     2659.44     59.64 o 
   1  -4   4     3681.06     4003.21     72.06 o 
   2  -4   4     2861.08     3130.38     46.99 o 
   3  -4   4      152.21      131.31      3.41 o 
   4  -4   4     6414.37     6445.73     84.43 o 
   5  -4   4      276.04      279.85      6.35 o 
   6  -4   4      135.59      147.95      5.06 o 
   7  -4   4      135.51      144.60      6.11 o 
   8  -4   4      881.76      872.46     20.47 o 
   9  -4   4        1.06        0.07      2.36 o 
  10  -4   4      750.03      779.56     26.41 o 
  11  -4   4      101.09       90.01      8.65 o 
 -11  -3   4        8.46        3.31      8.44 o 
 -10  -3   4       99.69      105.45     14.51 o 
  -9  -3   4       26.74       20.35      5.73 o 
  -8  -3   4      610.71      560.80     20.18 o 
  -7  -3   4      163.89      183.79     14.57 o 
  -6  -3   4      677.68      645.84     19.67 o 
  -5  -3   4       81.48       78.17      3.73 o 
  -4  -3   4      197.95      226.40      6.43 o 
  -3  -3   4      127.83      125.03      3.96 o 
  -2  -3   4      434.75      458.01      8.23 o 
  -1  -3   4      200.77      205.91      3.95 o 
   0  -3   4       67.38       65.22      1.70 o 
   1  -3   4       53.66       51.65      2.19 o 
   2  -3   4       48.32       48.68      1.46 o 
   3  -3   4      296.62      313.80      6.34 o 
   4  -3   4      157.60      162.26      4.07 o 
   5  -3   4        1.84        1.40      0.67 o 
   6  -3   4       80.08       90.71      4.81 o 
   7  -3   4        6.73        7.71      2.21 o 
   8  -3   4       64.05       67.04      4.65 o 
   9  -3   4       11.71        8.40      2.81 o 
  10  -3   4        7.25        5.07      3.45 o 
  11  -3   4       41.41       32.28      6.35 o 
 -11  -2   4      103.97       82.87     14.06 o 
 -10  -2   4      217.92      208.99     10.73 o 
  -9  -2   4     1816.72     1791.99     43.25 o 
  -8  -2   4      156.12      158.54      6.92 o 
  -7  -2   4        4.66       12.79      2.62 o 
  -6  -2   4        0.35        1.80      1.06 o 
  -5  -2   4     2113.84     2178.18     38.22 o 
  -4  -2   4     1671.25     1856.56     35.92 o 
  -3  -2   4      141.82      181.39      4.36 o 
  -2  -2   4      361.57      427.90      8.33 o 
  -1  -2   4     1691.26     1575.04     20.52 o 
   0  -2   4     1683.24     1561.56     21.25 o 
   1  -2   4     2947.43     2944.52     37.18 o 
   2  -2   4     4429.56     4739.52     65.55 o 
   3  -2   4     1819.90     1842.48     24.03 o 
   4  -2   4       45.48       58.68      1.88 o 
   5  -2   4     1339.30     1222.94     17.28 o 
   6  -2   4      242.92      212.07      5.30 o 
   7  -2   4      151.91      156.39      5.35 o 
   8  -2   4        5.21        4.21      2.07 o 
   9  -2   4      137.19      134.19      6.80 o 
  10  -2   4      770.69      755.00     25.46 o 
  11  -2   4       12.38       11.57      5.25 o 
 -12  -1   4       49.12       46.99      7.99 o 
 -11  -1   4       18.16       14.19      5.39 o 
 -10  -1   4      215.73      211.34     12.54 o 
  -9  -1   4        0.02        0.00      3.71 o 
  -8  -1   4      830.93      887.86     22.34 o 
  -7  -1   4       25.54       13.31      3.19 o 
  -6  -1   4       15.23       16.86      2.17 o 
  -5  -1   4        9.06        8.78      1.42 o 
  -4  -1   4     1553.01     1529.60     31.93 o 
  -3  -1   4       12.39       10.91      0.89 o 
  -2  -1   4      354.24      355.31      6.19 o 
  -1  -1   4      268.74      269.75      4.82 o 
   0  -1   4     1070.83     1018.31     13.48 o 
   1  -1   4       62.74       61.17      1.70 o 
   2  -1   4      233.18      248.55      4.50 o 
   3  -1   4       44.26       43.41      1.43 o 
   4  -1   4       55.65       55.29      1.84 o 
   5  -1   4        0.35        0.09      0.78 o 
   6  -1   4       32.59       32.71      2.16 o 
   7  -1   4        0.23       -1.13      1.40 o 
   8  -1   4       24.99       26.08      3.09 o 
   9  -1   4        1.14        2.32      2.21 o 
  10  -1   4       43.12       39.73      5.24 o 
  11  -1   4       58.43       59.84     10.04 o 
 -12   0   4        0.31        2.95      5.39 o 
 -11   0   4      523.12      498.33     21.64 o 
 -10   0   4       22.52       21.02      5.30 o 
  -9   0   4      151.46      157.42      7.81 o 
  -8   0   4       11.35       12.57      3.50 o 
  -7   0   4      439.42      473.91     12.50 o 
  -6   0   4      393.46      359.17      9.05 o 
  -5   0   4        3.73        1.20      1.09 o 
  -4   0   4       13.77       18.20      2.18 o 
  -3   0   4     1180.83     1142.31     17.04 o 
  -2   0   4      892.16      878.09     13.16 o 
  -1   0   4      775.58      791.07     11.52 o 
   0   0   4      274.97      295.22      4.88 o 
   1   0   4     5325.22     5322.38     69.80 o 
   2   0   4      392.38      520.12      7.67 o 
   3   0   4        1.45        0.93      0.47 o 
   4   0   4     1220.93     1443.48     19.65 o 
   5   0   4     7704.10     8296.84    116.30 o 
   6   0   4      281.83      262.06      6.53 o 
   7   0   4       36.43       29.40      3.39 o 
   8   0   4      246.96      235.31      7.82 o 
   9   0   4      186.47      202.58      8.15 o 
  10   0   4       29.17       28.37      4.78 o 
  11   0   4      106.49       93.01     11.47 o 
 -12   1   4       13.14       15.96      6.41 o 
 -11   1   4       84.85       82.53      9.71 o 
 -10   1   4        4.59        1.53      3.56 o 
  -9   1   4      326.89      357.46     11.75 o 
  -8   1   4       48.51       54.15      4.04 o 
  -7   1   4       48.50       46.38      4.16 o 
  -6   1   4      120.44      121.38      4.17 o 
  -5   1   4      711.15      701.16     13.46 o 
  -4   1   4      234.90      226.75      6.32 o 
  -3   1   4      332.16      321.54      5.95 o 
  -2   1   4      619.40      607.37      9.03 o 
  -1   1   4      834.53      813.91     11.19 o 
   0   1   4       67.31       64.67      1.76 o 
   1   1   4       83.32       86.49      2.06 o 
   2   1   4      181.99      179.71      3.41 o 
   3   1   4       60.34       61.86      1.78 o 
   4   1   4        1.57        2.18      0.65 o 
   5   1   4        6.87        5.82      1.21 o 
   6   1   4       19.77       22.20      2.35 o 
   7   1   4        4.79        2.83      1.55 o 
   8   1   4       16.65       19.77      2.86 o 
   9   1   4        0.63        0.00      3.25 o 
  10   1   4       67.33       63.57      6.80 o 
  11   1   4        0.53        1.88      5.39 o 
 -12   2   4        5.54        5.30     13.26 o 
 -11   2   4       83.39       72.45      9.55 o 
 -10   2   4      230.27      239.71     15.88 o 
  -9   2   4       16.06       19.60      3.81 o 
  -8   2   4      451.03      411.70     13.96 o 
  -7   2   4      316.80      294.37     10.37 o 
  -6   2   4        0.20       -0.25      1.09 o 
  -5   2   4      253.24      245.85      5.35 o 
  -4   2   4     2176.06     2067.74     30.98 o 
  -3   2   4     1174.27     1129.61     15.68 o 
  -2   2   4     5190.40     5568.67     69.72 o 
  -1   2   4      945.84      866.85     12.41 o 
   0   2   4     2412.40     2330.67     29.64 o 
   1   2   4     2091.22     2054.67     26.62 o 
   2   2   4      358.82      354.02      5.87 o 
   3   2   4    12564.08    13455.25    177.34 o 
   4   2   4     1133.79     1079.24     17.16 o 
   5   2   4      620.76      614.07     12.53 o 
   6   2   4      214.12      211.99      6.26 o 
   7   2   4      465.77      528.92     12.24 o 
   8   2   4      329.91      298.02      9.54 o 
   9   2   4       38.02       35.14      8.23 o 
  10   2   4      137.86      124.38     13.03 o 
  11   2   4      475.56      554.20     39.78 o 
 -12   3   4        9.97        8.49      6.03 o 
 -11   3   4      119.08      132.71     10.85 o 
 -10   3   4       59.31       51.47      5.81 o 
  -9   3   4       83.13       75.33      6.43 o 
  -8   3   4        0.01       -1.37      2.00 o 
  -7   3   4      493.40      457.39     10.65 o 
  -6   3   4       60.18       66.33      3.20 o 
  -5   3   4      789.92      785.94     12.09 o 
  -4   3   4        2.55        2.23      0.79 o 
  -3   3   4     1555.11     1512.05     22.52 o 
  -2   3   4       11.81        9.21      1.10 o 
  -1   3   4      405.67      382.41      7.05 o 
   0   3   4        0.52        0.44      0.57 o 
   1   3   4      235.05      230.74      4.94 o 
   2   3   4       43.84       46.65      1.65 o 
   3   3   4        6.60        6.14      1.17 o 
   4   3   4        8.91        9.25      1.63 o 
   5   3   4       25.99       24.17      1.96 o 
   6   3   4        1.84        1.49      1.88 o 
   7   3   4       39.09       36.70      3.83 o 
   8   3   4       37.92       33.82      4.46 o 
   9   3   4       27.76       15.38      6.75 o 
  10   3   4        0.03        2.92      6.62 o 
 -12   4   4       72.99       69.49     10.19 o 
 -11   4   4        1.15        1.99      5.39 o 
 -10   4   4      103.90       95.12     13.20 o 
  -9   4   4      113.55      107.43      6.31 o 
  -8   4   4      800.60      832.81     16.27 o 
  -7   4   4      389.36      383.16      8.99 o 
  -6   4   4      371.65      355.05      8.97 o 
  -5   4   4       22.09       26.60      1.35 o 
  -4   4   4    24980.96    25623.91    378.83 o 
  -3   4   4     1932.20     1962.06     31.03 o 
  -2   4   4     7161.36     6905.43    124.21 o 
  -1   4   4      352.62      380.18      9.15 o 
   0   4   4     5330.65     5384.60     99.66 o 
   1   4   4        2.54        1.12      0.94 o 
   2   4   4     2026.87     1770.72     31.11 o 
   3   4   4      403.00      413.87     10.38 o 
   4   4   4      119.23      104.13      4.57 o 
   5   4   4        0.03        1.27      1.11 o 
   6   4   4     1826.69     1709.57     44.85 o 
   7   4   4       78.86       54.29      9.05 o 
   8   4   4      394.48      377.31     14.57 o 
   9   4   4      277.31      293.01     31.82 o 
  10   4   4      162.84      201.53     27.84 o 
 -11   5   4       35.20       33.86     11.93 o 
 -10   5   4      114.90      146.24     19.22 o 
  -9   5   4        1.48       -1.71      2.08 o 
  -8   5   4       82.03       84.29      7.02 o 
  -7   5   4      171.69      186.30      6.32 o 
  -6   5   4       21.07       26.94      2.73 o 
  -5   5   4       49.43       45.91      2.76 o 
  -4   5   4        0.87        0.53      1.28 o 
  -3   5   4        0.36        1.12      1.78 o 
  -2   5   4        9.44        6.19      1.45 o 
  -1   5   4       20.43       22.02      2.49 o 
   0   5   4        6.67        8.48      1.68 o 
   1   5   4        2.60        5.04      1.52 o 
   2   5   4       29.03       30.19      2.49 o 
   3   5   4        3.24        5.29      2.87 o 
   4   5   4        7.37        3.84      2.87 o 
   5   5   4      193.81      217.41     11.67 o 
   6   5   4       45.13       55.79     10.34 o 
   7   5   4        5.93        7.84      5.39 o 
   8   5   4        0.04        6.63     10.61 o 
   9   5   4        0.01        5.30     10.61 o 
 -11   6   4       10.15        0.66      6.56 o 
 -10   6   4        8.45       -3.37      5.09 o 
  -9   6   4      284.76      300.98     20.55 o 
  -8   6   4        1.76        3.41      2.56 o 
  -7   6   4       62.80       50.81      4.18 o 
  -6   6   4     1374.98     1379.11     25.95 o 
  -5   6   4       36.66       37.15      4.28 o 
  -4   6   4       51.57       43.93      3.70 o 
  -3   6   4      262.65      238.15     11.10 o 
  -2   6   4      308.42      296.20      9.33 o 
  -1   6   4       12.37       20.29      2.43 o 
   0   6   4       23.74       23.14      2.84 o 
   1   6   4      121.37      110.08      4.63 o 
   2   6   4      865.43      835.60     21.46 o 
   3   6   4       18.13       11.96      4.68 o 
   4   6   4     2502.54     2421.16     66.02 o 
   5   6   4     1164.94     1147.87     35.70 o 
   6   6   4      158.90      171.30     10.73 o 
   7   6   4        1.19        1.01      3.78 o 
   8   6   4      323.53      350.98     24.32 o 
   9   6   4       45.57       49.31     11.47 o 
 -11   7   4        6.65        3.98      9.28 o 
 -10   7   4       28.93       29.17     13.26 o 
  -9   7   4        5.35        0.00      4.06 o 
  -8   7   4       45.69       49.22      8.79 o 
  -7   7   4       34.61       31.37      5.83 o 
  -6   7   4       34.41       45.33      4.99 o 
  -5   7   4       10.41        9.15      3.42 o 
  -4   7   4        8.76        7.96      3.06 o 
  -3   7   4      260.58      277.98     12.29 o 
  -2   7   4      100.93       97.46      6.03 o 
  -1   7   4       55.20       44.84      4.29 o 
   0   7   4        0.92        0.19      2.21 o 
   1   7   4       58.78       56.68      5.55 o 
   2   7   4       18.52       22.34      4.14 o 
   3   7   4      107.86      106.35     15.56 o 
   4   7   4      547.38      533.26     27.44 o 
   5   7   4       34.04       31.67      5.74 o 
   6   7   4        6.62       12.68      5.76 o 
   7   7   4       97.64      102.02     17.90 o 
   8   7   4       38.42       53.53     11.69 o 
 -10   8   4        4.06        1.33      9.28 o 
  -9   8   4       43.24       37.93     10.61 o 
  -8   8   4      100.50      114.11     11.76 o 
  -7   8   4        7.29        9.88      7.02 o 
  -6   8   4      151.67      148.12     10.09 o 
  -5   8   4      237.72      196.12     10.14 o 
  -4   8   4        1.29       -1.99      4.22 o 
  -3   8   4      157.50      158.03      8.58 o 
  -2   8   4       46.19       47.93      4.97 o 
  -1   8   4      152.08      120.25     14.78 o 
   0   8   4      410.74      389.22     14.54 o 
   1   8   4       85.80       81.68      5.41 o 
   2   8   4      666.20      669.43     23.21 o 
   3   8   4      336.07      304.36     14.30 o 
   4   8   4      324.58      318.08     15.10 o 
   5   8   4      270.28      259.17     13.72 o 
   6   8   4        1.85        4.17      6.36 o 
   7   8   4      335.87      360.63     25.67 o 
   8   8   4      120.59      128.02     16.80 o 
 -10   9   4       54.79       53.03     17.24 o 
  -9   9   4       29.50       25.11      7.60 o 
  -8   9   4       14.05       12.12      6.36 o 
  -7   9   4       92.78       91.34     16.57 o 
  -6   9   4       66.74       78.11      7.86 o 
  -5   9   4        0.02       -1.12      3.51 o 
  -4   9   4       49.25       37.73      7.36 o 
  -3   9   4       52.69       38.16      6.49 o 
  -2   9   4        8.44        4.42      3.06 o 
  -1   9   4        0.94        1.59      2.73 o 
   0   9   4       40.97       43.73      4.98 o 
   1   9   4        1.37       -2.65      3.13 o 
   2   9   4        2.35       -2.95      2.95 o 
   3   9   4       58.19       54.50      6.86 o 
   4   9   4        0.13        0.75      3.86 o 
   5   9   4       11.06       14.36      5.06 o 
   6   9   4       62.11       69.82     13.38 o 
   7   9   4       20.12        6.49      8.58 o 
  -9  10   4        1.02        7.78      7.29 o 
  -8  10   4       58.80       67.04     10.04 o 
  -7  10   4      108.99      103.42     11.24 o 
  -6  10   4      164.05      149.82     13.24 o 
  -5  10   4      490.17      488.71     19.81 o 
  -4  10   4       14.25       15.91      4.66 o 
  -3  10   4      194.42      211.57     11.10 o 
  -2  10   4      288.74      288.12     12.83 o 
  -1  10   4     1019.67     1013.43     49.72 o 
   0  10   4       14.96       19.95      4.92 o 
   1  10   4       66.17       67.84      8.49 o 
   2  10   4      500.27      504.37     20.23 o 
   3  10   4     1033.53      994.46     33.15 o 
   4  10   4       93.88       95.75      8.90 o 
   5  10   4      388.95      463.50     29.02 o 
   6  10   4      219.73      224.22     27.84 o 
  -8  11   4       13.55       14.04      8.62 o 
  -7  11   4       36.11       29.24      8.02 o 
  -6  11   4        0.00       -0.22      6.63 o 
  -5  11   4        8.43        5.30      5.39 o 
  -4  11   4       33.64       48.66      6.81 o 
  -3  11   4      139.59      140.55     13.92 o 
  -2  11   4        1.13        0.50      3.39 o 
  -1  11   4       63.83       58.82      7.60 o 
   0  11   4       71.19       75.42      7.79 o 
   1  11   4       12.88        8.62      4.92 o 
   2  11   4        0.40       -0.09      5.92 o 
   3  11   4        0.08        2.45      4.30 o 
   4  11   4       18.43       20.46      9.55 o 
   5  11   4        0.12       -5.30     13.26 o 
  -7  12   4        1.88        1.49      6.82 o 
  -6  12   4      312.41      375.21     27.84 o 
  -5  12   4       65.58       59.85     10.40 o 
  -4  12   4       15.63       13.66      5.50 o 
  -3  12   4        8.34        4.00      4.59 o 
  -2  12   4      996.29      997.53     39.44 o 
  -1  12   4       61.57       53.56      8.28 o 
   0  12   4      334.46      306.15     20.55 o 
   1  12   4        1.42        2.14      5.00 o 
   2  12   4      257.26      304.22     16.36 o 
   3  12   4        3.29        1.71      4.39 o 
  -5  13   4       32.38       35.43      9.03 o 
  -4  13   4        4.09        5.87      5.79 o 
  -3  13   4        6.00        6.41      4.92 o 
  -2  13   4        2.41       -1.33      5.09 o 
  -1  13   4        3.96        3.98      5.39 o 
   0  13   4      136.98      114.09     12.08 o 
   1  13   4        1.94       -0.75      5.06 o 
  -1 -14   5      147.23      210.81     21.21 o 
   0 -14   5      460.12      472.00     31.82 o 
   1 -14   5        0.00       -1.33      6.63 o 
   2 -14   5       52.40       45.08     13.26 o 
   3 -14   5       16.93        5.30     10.61 o 
   4 -14   5      246.01      270.47     29.17 o 
  -3 -13   5      330.79      398.22     65.63 o 
  -2 -13   5      252.36      281.51     23.20 o 
  -1 -13   5        3.03        3.98      6.63 o 
   0 -13   5       50.87       38.45      9.28 o 
   1 -13   5        2.91       10.61      7.96 o 
   2 -13   5        1.11        0.48      5.09 o 
   3 -13   5        4.74        7.96      9.28 o 
   4 -13   5      145.32      133.91     19.89 o 
   5 -13   5        1.09        7.96      9.28 o 
   6 -13   5       80.36       60.99     15.91 o 
  -5 -12   5      111.49      114.25     13.92 o 
  -4 -12   5        0.94        0.00      5.79 o 
  -3 -12   5       37.99       38.39      8.83 o 
  -2 -12   5       88.72       78.07     10.04 o 
  -1 -12   5      298.47      343.25     19.42 o 
   0 -12   5       13.30       15.91      7.96 o 
   1 -12   5       10.18        6.63      5.30 o 
   2 -12   5      257.00      239.06     14.65 o 
   3 -12   5       72.27       67.85      8.28 o 
   4 -12   5      160.83      119.33     18.56 o 
   5 -12   5        2.84        1.33      7.96 o 
   6 -12   5      456.03      481.28     37.12 o 
   7 -12   5      138.08      133.91     21.21 o 
   8 -12   5        1.19       -7.96      7.96 o 
  -6 -11   5       82.29      107.26     12.78 o 
  -5 -11   5       46.77       42.05      9.28 o 
  -4 -11   5      774.87      824.19     35.28 o 
  -3 -11   5       21.75       22.37      6.82 o 
  -2 -11   5      103.98      109.22     10.79 o 
  -1 -11   5       56.65       55.68      7.83 o 
   0 -11   5      224.80      224.96     11.50 o 
   1 -11   5       70.14       74.70      7.96 o 
   2 -11   5      849.41      841.72     31.71 o 
   3 -11   5      459.14      414.75     19.42 o 
   4 -11   5       33.50       31.34      6.36 o 
   5 -11   5       14.92       15.91      9.28 o 
   6 -11   5      317.36      311.57     29.17 o 
   7 -11   5       10.86        5.30      7.96 o 
   8 -11   5       16.31       10.61     10.61 o 
  -7 -10   5      100.05      137.89     26.52 o 
  -6 -10   5       18.72        9.28     14.58 o 
  -5 -10   5        0.20       -1.77      5.30 o 
  -4 -10   5       15.29       -1.33      6.63 o 
  -3 -10   5       96.71      127.41     11.03 o 
  -2 -10   5        0.00       -2.21      3.56 o 
  -1 -10   5        4.68        3.71      5.30 o 
   0 -10   5      867.80      801.03     25.37 o 
   1 -10   5        3.50        7.14      3.51 o 
   2 -10   5       50.32       37.88      6.36 o 
   3 -10   5      299.92      263.58     14.33 o 
   4 -10   5     1054.42     1045.72     37.19 o 
   5 -10   5      699.06      699.58     27.71 o 
   6 -10   5      165.43      147.17     18.56 o 
   7 -10   5      366.08      376.54     30.49 o 
   8 -10   5      134.38      128.61     18.56 o 
   9 -10   5       61.01       76.90     17.24 o 
  -8  -9   5       31.65       15.91     14.58 o 
  -7  -9   5       39.88       22.54     15.91 o 
  -6  -9   5      247.50      310.25     34.47 o 
  -5  -9   5      329.68      294.34     31.82 o 
  -4  -9   5      107.44       89.32      9.81 o 
  -3  -9   5       51.65       57.32      7.83 o 
  -2  -9   5      766.83      781.77     30.90 o 
  -1  -9   5      501.28      503.73     17.39 o 
   0  -9   5        1.71       -0.13      2.73 o 
   1  -9   5      553.92      538.20     21.23 o 
   2  -9   5      486.08      460.45     36.46 o 
   3  -9   5      162.90      167.47     10.79 o 
   4  -9   5       74.00       75.69      7.60 o 
   5  -9   5        0.68       -0.66      3.75 o 
   6  -9   5       20.62       27.84      9.28 o 
   7  -9   5        0.53        0.00      6.63 o 
   8  -9   5        0.00        5.30      6.63 o 
   9  -9   5        6.71        1.33      7.96 o 
  10  -9   5      116.67       87.51     17.24 o 
  -9  -8   5        5.76       17.24     14.58 o 
  -8  -8   5      138.49      182.97     27.84 o 
  -7  -8   5       55.30       54.36     15.91 o 
  -6  -8   5       55.64       46.40     14.58 o 
  -5  -8   5      147.89      171.03     22.54 o 
  -4  -8   5      697.41      717.28     47.73 o 
  -3  -8   5     1164.76     1010.85     37.89 o 
  -2  -8   5      124.53      131.87      9.81 o 
  -1  -8   5      354.71      296.09     11.80 o 
   0  -8   5     1350.96     1453.37     39.15 o 
   1  -8   5      648.96      661.66     20.34 o 
   2  -8   5      484.17      462.05     17.66 o 
   3  -8   5     3652.55     3598.15    106.33 o 
   4  -8   5       86.79       93.66      9.94 o 
   5  -8   5       44.34       61.95      6.36 o 
   6  -8   5      615.02      623.76     24.51 o 
   7  -8   5     1459.02     1410.70     71.60 o 
   8  -8   5       88.96       75.57     14.58 o 
   9  -8   5        7.27        9.28      9.28 o 
  10  -8   5        1.90       -1.33      6.63 o 
  -9  -7   5      206.61      243.96     33.15 o 
  -8  -7   5       76.32       46.40     17.24 o 
  -7  -7   5      563.15      497.19     42.43 o 
  -6  -7   5      294.21      242.63     27.84 o 
  -5  -7   5       16.01        2.65      9.28 o 
  -4  -7   5      632.18      552.88     39.78 o 
  -3  -7   5      751.25      723.16     28.66 o 
  -2  -7   5      304.70      297.73     11.16 o 
  -1  -7   5        6.43        4.62      1.85 o 
   0  -7   5       46.66       35.09      3.21 o 
   1  -7   5       18.32       17.72      3.77 o 
   2  -7   5        0.83       -1.33      1.43 o 
   3  -7   5       91.81       93.63      9.28 o 
   4  -7   5       12.84       10.31      4.14 o 
   5  -7   5       48.59       45.56     12.60 o 
   6  -7   5        9.60        4.14      3.41 o 
   7  -7   5        0.55       -2.48      2.48 o 
   8  -7   5       69.57       63.90      7.60 o 
   9  -7   5      122.54      100.76     15.91 o 
  10  -7   5        2.72        5.30      7.96 o 
  11  -7   5        6.84        8.67      6.04 o 
 -10  -6   5       47.21       47.73     18.56 o 
  -9  -6   5        4.61        1.33     10.61 o 
  -8  -6   5      119.61      127.28     21.21 o 
  -7  -6   5        0.97        0.00      7.96 o 
  -6  -6   5      859.75      863.13     57.01 o 
  -5  -6   5      185.46      173.69     21.21 o 
  -4  -6   5      379.30      367.26     30.49 o 
  -3  -6   5      724.33      655.20     20.19 o 
  -2  -6   5     4779.99     4674.09     96.06 o 
  -1  -6   5      760.72      714.41     17.53 o 
   0  -6   5     1308.34     1416.81     31.32 o 
   1  -6   5      220.32      248.78      7.39 o 
   2  -6   5     4947.52     4983.09    101.92 o 
   3  -6   5     1446.20     1433.75     30.91 o 
   4  -6   5      164.38      201.79      6.94 o 
   5  -6   5       30.99       24.19      2.32 o 
   6  -6   5     1972.05     1894.84     41.37 o 
   7  -6   5     1232.20     1297.26     30.40 o 
   8  -6   5      362.44      367.59     21.80 o 
   9  -6   5       89.38      106.84     13.26 o 
  10  -6   5       92.41       98.32     23.20 o 
  11  -6   5       19.57       18.30      6.98 o 
 -10  -5   5        9.26       -2.65     11.93 o 
  -9  -5   5      166.02      159.10     25.19 o 
  -8  -5   5      193.45      188.27     25.19 o 
  -7  -5   5       62.58       55.69     14.58 o 
  -6  -5   5       61.44       39.78     11.93 o 
  -5  -5   5      452.60      464.05     35.80 o 
  -4  -5   5      116.11      123.95     17.90 o 
  -3  -5   5      333.63      321.28      9.89 o 
  -2  -5   5      243.63      267.95      7.95 o 
  -1  -5   5      779.78      751.78     19.89 o 
   0  -5   5      168.47      178.10      6.23 o 
   1  -5   5        3.34        4.39      1.91 o 
   2  -5   5      237.03      252.47      6.44 o 
   3  -5   5      342.56      322.74     10.08 o 
   4  -5   5       68.14       73.55      3.55 o 
   5  -5   5       50.38       56.46      3.00 o 
   6  -5   5        4.01        3.92      1.52 o 
   7  -5   5      111.51      105.23      7.98 o 
   8  -5   5      233.20      222.00      9.21 o 
   9  -5   5       61.21       62.77      7.92 o 
  10  -5   5        2.86        3.79      4.64 o 
  11  -5   5        0.03        3.53      4.46 o 
 -11  -4   5       59.92       50.38     18.56 o 
 -10  -4   5       12.73        2.65     11.93 o 
  -9  -4   5       50.01       47.73     15.91 o 
  -8  -4   5       27.10       22.72      3.81 o 
  -7  -4   5        0.44        2.80      3.31 o 
  -6  -4   5      711.78      709.09     26.31 o 
  -5  -4   5       77.74       73.64      4.84 o 
  -4  -4   5       82.51       71.52      3.17 o 
  -3  -4   5        0.48        0.23      1.49 o 
  -2  -4   5     5850.19     5810.52    105.21 o 
  -1  -4   5     1034.34     1081.18     22.73 o 
   0  -4   5      390.30      365.27      8.65 o 
   1  -4   5      219.25      205.57      4.44 o 
   2  -4   5        0.26       16.25      3.31 o 
   3  -4   5      459.38      485.86      9.10 o 
   4  -4   5      211.82      167.69      3.79 o 
   5  -4   5        0.12        0.17      0.94 o 
   6  -4   5      145.15      162.93      5.42 o 
   7  -4   5     1098.43     1109.20     23.79 o 
   8  -4   5      572.46      593.89     15.49 o 
   9  -4   5      295.03      311.30     10.47 o 
  10  -4   5      379.56      390.83     14.19 o 
  11  -4   5       24.36       26.03      7.93 o 
 -11  -3   5       22.14        6.63      9.38 o 
 -10  -3   5      312.50      290.67     29.17 o 
  -9  -3   5        1.35       -2.65      6.04 o 
  -8  -3   5      229.42      223.00     11.84 o 
  -7  -3   5       16.46       22.73      4.35 o 
  -6  -3   5      582.78      594.88     17.43 o 
  -5  -3   5      551.92      573.46     15.85 o 
  -4  -3   5      497.35      497.42     12.45 o 
  -3  -3   5      926.68      981.52     20.85 o 
  -2  -3   5     1066.23     1067.70     17.73 o 
  -1  -3   5      236.13      204.13      4.57 o 
   0  -3   5      550.80      580.63     10.57 o 
   1  -3   5       74.57       86.29      2.11 o 
   2  -3   5       14.36       17.00      1.07 o 
   3  -3   5      602.54      667.17      9.83 o 
   4  -3   5        9.02       10.15      1.02 o 
   5  -3   5        3.64        2.54      0.98 o 
   6  -3   5       45.28       46.21      3.09 o 
   7  -3   5        0.07       -1.01      1.65 o 
   8  -3   5        4.70        3.98      2.07 o 
   9  -3   5       10.08        3.19      2.75 o 
  10  -3   5       12.09       11.88      3.81 o 
  11  -3   5        3.26        5.24      4.81 o 
 -11  -2   5       18.84       27.21     10.75 o 
 -10  -2   5      137.28      145.60      8.88 o 
  -9  -2   5     1000.19     1003.22     26.66 o 
  -8  -2   5       22.46       23.34      5.12 o 
  -7  -2   5      816.88      763.36     18.76 o 
  -6  -2   5        8.20        7.50      1.93 o 
  -5  -2   5      554.91      634.58     12.32 o 
  -4  -2   5       54.02       50.06      2.12 o 
  -3  -2   5      185.76      184.18      4.94 o 
  -2  -2   5      314.34      314.15      7.92 o 
  -1  -2   5      849.05      747.49     11.75 o 
   0  -2   5     1107.61     1023.62     13.92 o 
   1  -2   5        5.60        1.68      0.56 o 
   2  -2   5     5884.21     6083.66     80.05 o 
   3  -2   5     3842.52     4180.42     55.67 o 
   4  -2   5      925.89      934.68     14.07 o 
   5  -2   5      670.89      684.95     10.63 o 
   6  -2   5     3357.92     3448.38     48.03 o 
   7  -2   5     1936.01     1902.64     37.45 o 
   8  -2   5        4.30        3.64      2.13 o 
   9  -2   5       35.44       30.54      3.88 o 
  10  -2   5      295.57      322.27     14.71 o 
  11  -2   5        0.34       -0.91      4.29 o 
 -11  -1   5       52.13       60.25      7.33 o 
 -10  -1   5      623.82      624.26     23.30 o 
  -9  -1   5      262.92      242.10     10.24 o 
  -8  -1   5       21.07       22.91      4.15 o 
  -7  -1   5       24.97       19.68      3.28 o 
  -6  -1   5     1225.17     1231.58     22.34 o 
  -5  -1   5      630.60      665.16     12.14 o 
  -4  -1   5      163.54      179.51      5.08 o 
  -3  -1   5       21.15       24.53      1.43 o 
  -2  -1   5      371.52      354.10      6.00 o 
  -1  -1   5       28.72       33.08      1.28 o 
   0  -1   5      151.49      145.04      2.94 o 
   1  -1   5      304.80      314.10      5.33 o 
   2  -1   5       73.65       74.13      2.08 o 
   3  -1   5       38.67       36.85      1.66 o 
   4  -1   5       71.79       69.18      2.20 o 
   5  -1   5        1.96        2.41      0.89 o 
   6  -1   5        0.75       -0.99      0.99 o 
   7  -1   5        1.21        0.21      1.32 o 
   8  -1   5       17.56       12.92      2.62 o 
   9  -1   5        2.79        4.84      2.56 o 
  10  -1   5        0.54       -3.51      3.51 o 
  11  -1   5        0.53        2.59      4.81 o 
 -12   0   5       21.16       19.71      6.39 o 
 -11   0   5      388.18      376.40     20.59 o 
 -10   0   5      373.02      396.86     16.29 o 
  -9   0   5      592.37      594.19     17.98 o 
  -8   0   5      118.95      129.81      7.50 o 
  -7   0   5        5.06        7.79      2.31 o 
  -6   0   5     2696.08     2763.24     45.52 o 
  -5   0   5     2964.59     2866.06     40.28 o 
  -4   0   5       80.75       92.61      3.65 o 
  -3   0   5     1311.94     1308.42     18.81 o 
  -2   0   5       75.00       63.48      2.06 o 
  -1   0   5     9292.15     9008.70    117.84 o 
   0   0   5      988.61     1071.61     15.21 o 
   1   0   5    11071.45    11478.13    149.65 o 
   2   0   5     2611.13     2669.90     36.00 o 
   3   0   5     5489.96     5343.80     67.86 o 
   4   0   5      985.56     1012.70     15.19 o 
   5   0   5     2971.92     2845.07     39.65 o 
   6   0   5      609.08      613.63     11.38 o 
   7   0   5      506.17      473.17     10.67 o 
   8   0   5      630.48      620.28     13.62 o 
   9   0   5     1501.18     1493.71     35.61 o 
  10   0   5      594.64      555.55     17.67 o 
  11   0   5       34.22       52.54      7.45 o 
 -12   1   5      151.43      143.93     16.39 o 
 -11   1   5      163.55      182.99     14.06 o 
 -10   1   5       34.77       29.99      6.21 o 
  -9   1   5        6.40        3.00      2.98 o 
  -8   1   5      426.65      415.41     22.50 o 
  -7   1   5       66.13       70.66      4.86 o 
  -6   1   5       51.87       53.05      3.70 o 
  -5   1   5      109.57      110.52      3.29 o 
  -4   1   5      437.29      409.91     10.15 o 
  -3   1   5       48.40       48.80      2.02 o 
  -2   1   5        5.16        7.25      0.99 o 
  -1   1   5       76.39       82.05      2.39 o 
   0   1   5      765.11      753.67     11.20 o 
   1   1   5        1.15        0.83      0.48 o 
   2   1   5       49.00       47.13      1.63 o 
   3   1   5        0.25        0.80      0.68 o 
   4   1   5       27.93       29.78      1.60 o 
   5   1   5        0.13       -0.96      0.96 o 
   6   1   5        1.35       -0.89      1.18 o 
   7   1   5        5.66        4.28      1.63 o 
   8   1   5        7.99        4.12      2.02 o 
   9   1   5        0.02        0.14      2.62 o 
  10   1   5       10.72       11.47      4.81 o 
  11   1   5       11.28        7.34      5.62 o 
 -12   2   5        0.02        1.50      5.58 o 
 -11   2   5       15.92        5.77      4.89 o 
 -10   2   5      139.37      130.68     11.34 o 
  -9   2   5        4.97        3.29      2.96 o 
  -8   2   5      357.66      338.58     12.09 o 
  -7   2   5      589.54      571.46     14.72 o 
  -6   2   5     1100.79     1071.52     21.35 o 
  -5   2   5     2423.38     2458.09     34.99 o 
  -4   2   5     2476.07     2451.36     36.40 o 
  -3   2   5     2946.58     2775.74     40.44 o 
  -2   2   5        1.16        1.64      0.59 o 
  -1   2   5     1597.45     1508.83     19.99 o 
   0   2   5     2334.56     2300.90     33.11 o 
   1   2   5     3364.10     3266.88     49.71 o 
   2   2   5       88.10      125.96      3.11 o 
   3   2   5       97.67       73.12      2.50 o 
   4   2   5     2629.84     2720.43     40.22 o 
   5   2   5     1489.72     1457.97     24.82 o 
   6   2   5      220.89      237.42      6.51 o 
   7   2   5      264.97      249.73      7.73 o 
   8   2   5        0.02        0.37      2.13 o 
   9   2   5     1104.26     1128.10     26.17 o 
  10   2   5        1.86       -3.98      4.69 o 
 -12   3   5        3.31        0.41      6.04 o 
 -11   3   5        0.07       -2.71      5.30 o 
 -10   3   5        5.59        2.42      4.04 o 
  -9   3   5      280.57      299.55     10.68 o 
  -8   3   5       24.56       18.62      2.61 o 
  -7   3   5       85.53       86.44      4.89 o 
  -6   3   5       14.19       12.51      1.93 o 
  -5   3   5      639.04      649.41     10.78 o 
  -4   3   5      340.56      342.22      6.16 o 
  -3   3   5      144.44      137.12      3.71 o 
  -2   3   5      348.64      323.23      5.50 o 
  -1   3   5      482.37      477.71      9.84 o 
   0   3   5        0.45       -0.27      0.63 o 
   1   3   5        0.65        0.70      0.89 o 
   2   3   5       16.73       18.23      1.64 o 
   3   3   5      104.77      113.85      4.47 o 
   4   3   5        3.51        1.85      1.18 o 
   5   3   5        0.13       -1.32      1.32 o 
   6   3   5        3.03        2.57      1.83 o 
   7   3   5        0.11       -0.15      1.85 o 
   8   3   5        0.15        0.37      2.35 o 
   9   3   5       10.75        8.07      3.77 o 
  10   3   5       36.55       40.74      7.45 o 
 -11   4   5       68.22       54.38      8.58 o 
 -10   4   5       51.67       49.05      7.20 o 
  -9   4   5       60.42       63.60      5.51 o 
  -8   4   5       79.79       83.49      4.59 o 
  -7   4   5       71.47       78.93      3.98 o 
  -6   4   5        1.44        1.69      1.24 o 
  -5   4   5      396.88      418.27      8.37 o 
  -4   4   5       73.35       84.36      3.24 o 
  -3   4   5     3143.74     3255.42     53.81 o 
  -2   4   5      660.11      721.98     12.60 o 
  -1   4   5       67.70       82.06      3.96 o 
   0   4   5     3131.97     3033.82     61.31 o 
   1   4   5     3296.46     3425.70     58.56 o 
   2   4   5       50.86       63.50      3.93 o 
   3   4   5       19.70       17.66      2.91 o 
   4   4   5     2805.70     2736.06     47.23 o 
   5   4   5        0.02       -0.61      1.52 o 
   6   4   5      575.25      520.35     15.51 o 
   7   4   5      964.69      910.22     24.24 o 
   8   4   5      173.22      167.85      8.76 o 
   9   4   5       15.52       10.61      6.82 o 
  10   4   5       16.80       17.61      9.55 o 
 -11   5   5        3.79        1.81      6.63 o 
 -10   5   5      106.10      103.72      7.27 o 
  -9   5   5      138.13      144.23     11.51 o 
  -8   5   5        0.00       -1.58      1.58 o 
  -7   5   5       88.16       97.47      8.50 o 
  -6   5   5       56.20       58.59      3.83 o 
  -5   5   5       20.99       51.16      7.65 o 
  -4   5   5       35.95       34.67      2.08 o 
  -3   5   5       74.53       76.54      4.11 o 
  -2   5   5      172.91      156.11      5.76 o 
  -1   5   5       38.55       38.89      2.56 o 
   0   5   5        0.02        0.92      1.34 o 
   1   5   5      108.42      116.70      5.24 o 
   2   5   5      103.12      100.73      5.57 o 
   3   5   5       10.79        7.75      4.33 o 
   4   5   5       57.61       55.66      6.18 o 
   5   5   5       24.38       24.21      4.81 o 
   6   5   5        6.74        3.29      4.21 o 
   7   5   5       40.11       36.35      6.18 o 
   8   5   5       23.37       20.62      5.75 o 
   9   5   5        4.19        3.15      7.33 o 
 -11   6   5        0.11        1.33      9.28 o 
 -10   6   5        7.36        5.30      6.56 o 
  -9   6   5       48.09       51.30      8.23 o 
  -8   6   5       52.06       52.74      4.67 o 
  -7   6   5       14.13       17.15      3.11 o 
  -6   6   5     2014.26     1947.24     43.82 o 
  -5   6   5     2599.64     2656.81     74.42 o 
  -4   6   5       85.06       81.43      6.18 o 
  -3   6   5       42.31       41.75      4.46 o 
  -2   6   5     1914.45     1828.03     40.61 o 
  -1   6   5      693.15      734.72     18.76 o 
   0   6   5        5.43        4.76      1.81 o 
   1   6   5       19.63       25.44      3.26 o 
   2   6   5     1331.81     1218.08     29.58 o 
   3   6   5       22.36       10.59      3.78 o 
   4   6   5      909.24      840.39     27.90 o 
   5   6   5      165.43      153.50     10.29 o 
   6   6   5      344.37      357.93     16.37 o 
   7   6   5        7.14       11.66      4.92 o 
   8   6   5       68.90       53.90     16.57 o 
   9   6   5        4.14        7.66      8.28 o 
 -11   7   5        0.94        2.65      9.28 o 
 -10   7   5       55.86       38.45     13.26 o 
  -9   7   5       11.45        6.19      5.39 o 
  -8   7   5       62.55       69.83     10.52 o 
  -7   7   5       54.10       49.24      6.86 o 
  -6   7   5      351.80      403.03     16.72 o 
  -5   7   5       23.45       25.23      4.59 o 
  -4   7   5      129.86      138.84      8.19 o 
  -3   7   5        0.19        0.00      2.30 o 
  -2   7   5       91.71       90.97      6.03 o 
  -1   7   5      212.31      203.95      9.30 o 
   0   7   5       57.00       55.32      4.97 o 
   1   7   5        1.63        1.14      2.21 o 
   2   7   5       26.56       25.21      8.43 o 
   3   7   5       41.03       36.26      5.74 o 
   4   7   5       29.52       25.82      5.25 o 
   5   7   5        7.23        7.35      4.59 o 
   6   7   5        0.07       -0.29      3.86 o 
   7   7   5        0.08        2.82      7.33 o 
   8   7   5       23.40       22.03      9.81 o 
 -10   8   5       17.91       15.41      9.94 o 
  -9   8   5      380.69      363.69     21.02 o 
  -8   8   5      147.89      104.49     11.03 o 
  -7   8   5      806.53      723.09     30.57 o 
  -6   8   5        3.11        4.39      3.85 o 
  -5   8   5      164.18      165.92      9.93 o 
  -4   8   5       81.31       88.70      7.20 o 
  -3   8   5      550.86      563.53     21.26 o 
  -2   8   5      123.90      106.55      7.20 o 
  -1   8   5       71.00       62.06      5.58 o 
   0   8   5      375.96      353.24     15.80 o 
   1   8   5      813.83      781.54     26.07 o 
   2   8   5     1813.77     1709.34     49.13 o 
   3   8   5     1923.32     1815.12     52.65 o 
   4   8   5      780.98      786.83     30.80 o 
   5   8   5      422.39      473.61     19.87 o 
   6   8   5      593.05      628.46     26.88 o 
   7   8   5      133.21      142.38     16.80 o 
  -9   9   5        2.08       -1.43      5.62 o 
  -8   9   5      276.34      289.73     18.39 o 
  -7   9   5        1.28       -0.55      5.18 o 
  -6   9   5       54.61       49.08      6.74 o 
  -5   9   5        9.30       11.67      4.12 o 
  -4   9   5       49.30       50.13      6.03 o 
  -3   9   5        0.01        1.33      3.06 o 
  -2   9   5      124.35      116.57      7.80 o 
  -1   9   5       41.39       43.02      5.25 o 
   0   9   5        7.41       10.08      4.41 o 
   1   9   5       43.95       55.13      6.65 o 
   2   9   5      346.79      340.76     17.50 o 
   3   9   5        0.07       -2.13      3.25 o 
   4   9   5       42.00       42.04      6.86 o 
   5   9   5       19.46       23.36      6.44 o 
   6   9   5        0.06       -1.41      7.33 o 
  -9  10   5       24.74       29.55      8.58 o 
  -8  10   5       47.85       41.54      8.83 o 
  -7  10   5      209.19      219.59     16.43 o 
  -6  10   5       68.03       67.91      7.97 o 
  -5  10   5        0.02        1.66      3.99 o 
  -4  10   5      406.39      410.49     20.01 o 
  -3  10   5     1184.77     1202.45     44.17 o 
  -2  10   5        5.34        5.34      3.67 o 
  -1  10   5       55.32       49.05      6.98 o 
   0  10   5        0.17       -3.54      4.14 o 
   1  10   5      516.77      533.24     21.61 o 
   2  10   5        0.05        3.56      4.14 o 
   3  10   5      461.27      459.31     19.72 o 
   4  10   5       72.03       82.15      9.39 o 
   5  10   5      274.41      303.62     24.72 o 
  -8  11   5        0.59       -3.88      5.79 o 
  -7  11   5       45.62       31.28      8.58 o 
  -6  11   5       45.64       41.04     13.92 o 
  -5  11   5        1.67        3.79      4.92 o 
  -4  11   5       46.03       45.86      8.28 o 
  -3  11   5       16.54       22.92      6.36 o 
  -2  11   5       29.24       21.92     14.58 o 
  -1  11   5       27.96       26.81      6.36 o 
   0  11   5      159.55      141.41     11.76 o 
   1  11   5       22.09       11.37      5.25 o 
   2  11   5       19.86        5.62      4.92 o 
   3  11   5       71.37       73.22      8.45 o 
   4  11   5       18.63       24.61     10.49 o 
  -6  12   5      100.32       99.66     12.62 o 
  -5  12   5      269.61      261.86     18.64 o 
  -4  12   5       92.78       98.91      9.52 o 
  -3  12   5      146.06      164.80     19.22 o 
  -2  12   5       77.29       87.81     10.51 o 
  -1  12   5      334.19      347.13     19.42 o 
   0  12   5       98.23       95.50     25.85 o 
   1  12   5        0.87        2.32      5.39 o 
   2  12   5       66.04       76.54     15.85 o 
  -4  13   5        1.24       -0.82      5.62 o 
  -3  13   5       15.86        9.72      5.91 o 
  -2  13   5       22.29       15.73     12.60 o 
  -1  13   5       98.73       83.81     23.20 o 
  -1 -14   6        4.51        1.33      7.96 o 
   0 -14   6      214.00      242.63     21.21 o 
   1 -14   6        0.01       -6.63      6.63 o 
   3 -14   6       34.12       19.89     11.93 o 
   4 -14   6      335.59      306.27     30.49 o 
  -3 -13   6       15.67       21.41      8.17 o 
  -2 -13   6      184.78      198.21     32.48 o 
  -1 -13   6      131.25      123.30     15.91 o 
   0 -13   6       28.70       21.21      7.96 o 
   1 -13   6      219.53      246.61     21.21 o 
   2 -13   6        7.98        3.50      5.30 o 
   3 -13   6       72.87       75.57     14.58 o 
   4 -13   6        1.65       -2.65      7.96 o 
   5 -13   6       57.91       53.03     14.58 o 
   6 -13   6       67.81       86.18     17.24 o 
  -5 -12   6       62.88       78.17     11.43 o 
  -4 -12   6      146.53      165.14     14.66 o 
  -3 -12   6      105.08      105.95     40.44 o 
  -2 -12   6       22.88       10.61      9.28 o 
  -1 -12   6      119.24      129.35     12.08 o 
   0 -12   6      149.24      165.73     15.91 o 
   1 -12   6        0.21       -4.14      4.14 o 
   2 -12   6      181.44      173.40     12.42 o 
   3 -12   6      121.57      132.14     13.26 o 
   4 -12   6      183.69      178.99     21.21 o 
   5 -12   6        4.83        5.30      7.96 o 
   6 -12   6      124.35      172.36     22.54 o 
   7 -12   6       12.71        5.30      9.28 o 
  -6 -11   6      116.17      108.30     13.24 o 
  -5 -11   6       24.40       30.29      8.02 o 
  -4 -11   6      162.19      140.13     13.24 o 
  -3 -11   6       55.06       42.65     11.27 o 
  -2 -11   6      384.81      435.38     21.98 o 
  -1 -11   6        9.09        8.73      5.39 o 
   0 -11   6        3.21        6.63      5.30 o 
   1 -11   6      178.67      182.60     12.08 o 
   2 -11   6        0.30        0.59      4.14 o 
   3 -11   6      226.79      207.42     13.38 o 
   4 -11   6       84.22       84.69     17.90 o 
   5 -11   6      211.54      249.26     23.87 o 
   6 -11   6       90.69       94.14     15.91 o 
   7 -11   6       34.68       34.47     11.93 o 
   8 -11   6        0.40        6.63      9.28 o 
  -7 -10   6        5.12        8.78      6.04 o 
  -6 -10   6        0.00        6.19      7.29 o 
  -5 -10   6      530.20      573.89     31.16 o 
  -4 -10   6       18.70       22.54      5.97 o 
  -3 -10   6       95.63       92.92      9.81 o 
  -2 -10   6        2.16       -1.03      8.62 o 
  -1 -10   6      297.04      325.84     17.52 o 
   0 -10   6       12.40       20.21      4.18 o 
   1 -10   6     1515.82     1487.60     49.16 o 
   2 -10   6     1696.42     1563.90     51.46 o 
   3 -10   6       25.39       21.93      5.97 o 
   4 -10   6       37.41       47.26      6.98 o 
   5 -10   6     1754.62     1699.70     64.97 o 
   6 -10   6      683.16      571.44     38.45 o 
   7 -10   6        4.27       -6.63      6.63 o 
   8 -10   6      135.39      125.96     18.56 o 
   9 -10   6      196.70      213.46     25.19 o 
  -8  -9   6      329.21      401.73     42.43 o 
  -7  -9   6       63.80       87.74     11.43 o 
  -6  -9   6      168.70      142.96     13.92 o 
  -5  -9   6       62.39       51.08      8.02 o 
  -4  -9   6       67.66      113.38     23.87 o 
  -3  -9   6        6.45        2.12      4.41 o 
  -2  -9   6        0.19       -1.77      3.56 o 
  -1  -9   6      606.43      538.17     18.47 o 
   0  -9   6      224.50      210.55     10.39 o 
   1  -9   6        1.14       -0.10      2.59 o 
   2  -9   6       63.73       55.89      6.63 o 
   3  -9   6      168.25      180.89     11.93 o 
   4  -9   6      155.12      160.92     19.22 o 
   5  -9   6       11.24        4.57      4.14 o 
   6  -9   6       80.69       77.10      8.28 o 
   7  -9   6        3.36        2.65      6.63 o 
   8  -9   6        0.35        5.30      6.63 o 
   9  -9   6       19.71       11.93      9.28 o 
  -8  -8   6       17.04        3.98     11.93 o 
  -7  -8   6      134.51      133.91     23.87 o 
  -6  -8   6       99.57       92.20     11.03 o 
  -5  -8   6       93.16       85.28     16.57 o 
  -4  -8   6      462.04      458.93     21.98 o 
  -3  -8   6     1066.80      958.71     36.32 o 
  -2  -8   6      680.70      614.21     30.49 o 
  -1  -8   6       10.14        7.96      2.95 o 
   0  -8   6      277.58      234.62     13.76 o 
   1  -8   6     1599.12     1549.10     41.24 o 
   2  -8   6      315.58      324.22     18.56 o 
   3  -8   6      787.27      768.92     27.94 o 
   4  -8   6       20.44       30.38      8.62 o 
   5  -8   6     1500.86     1478.70     48.64 o 
   6  -8   6      106.20      127.09     10.61 o 
   7  -8   6      351.67      348.84     23.87 o 
   8  -8   6       12.07        7.96      7.96 o 
   9  -8   6       89.73      110.05     17.24 o 
  10  -8   6      112.44      125.96     18.56 o 
  -9  -7   6      225.67      218.76     30.49 o 
  -8  -7   6        1.92        7.96     11.93 o 
  -7  -7   6      105.14      110.05     21.21 o 
  -6  -7   6      300.22      274.45     30.49 o 
  -5  -7   6      388.82      381.72     35.13 o 
  -4  -7   6      472.53      383.65     19.09 o 
  -3  -7   6      351.19      363.52     18.13 o 
  -2  -7   6      326.54      295.55     14.94 o 
  -1  -7   6     1167.54     1150.43     64.59 o 
   0  -7   6       31.69       29.40      3.02 o 
   1  -7   6      505.25      489.27     11.63 o 
   2  -7   6      973.39      926.65     37.84 o 
   3  -7   6        9.35        9.94      3.75 o 
   4  -7   6        3.74       -1.14      3.31 o 
   5  -7   6       90.68      103.95      8.28 o 
   6  -7   6       52.36       54.57      6.98 o 
   7  -7   6        0.42        0.53      2.73 o 
   8  -7   6        6.21        6.73      3.51 o 
   9  -7   6        1.89       -2.65      6.63 o 
  10  -7   6       43.24       39.23      7.33 o 
 -10  -6   6       60.18       72.92     21.21 o 
  -9  -6   6        0.48        9.28     11.93 o 
  -8  -6   6      268.81      290.36     33.15 o 
  -7  -6   6      252.56      282.41     31.82 o 
  -6  -6   6      141.37      125.96     21.21 o 
  -5  -6   6      646.02      560.08     24.49 o 
  -4  -6   6     1269.41     1221.12     43.32 o 
  -3  -6   6      816.46      765.51     29.30 o 
  -2  -6   6       21.30       26.78      3.83 o 
  -1  -6   6      138.56      114.11      6.72 o 
   0  -6   6     1011.47     1030.87     30.05 o 
   1  -6   6       41.83       42.20      3.10 o 
   2  -6   6      405.19      375.70      9.19 o 
   3  -6   6      179.69      167.90      6.70 o 
   4  -6   6      974.94      965.03     22.44 o 
   5  -6   6       25.49       29.14      2.06 o 
   6  -6   6       19.24       19.68      3.21 o 
   7  -6   6        1.98        1.43      2.43 o 
   8  -6   6      728.17      712.01     19.80 o 
   9  -6   6       32.45       22.95      6.04 o 
  10  -6   6       22.95       12.60      5.63 o 
  11  -6   6      456.59      493.81     24.32 o 
 -10  -5   6       58.38       34.47     17.24 o 
  -9  -5   6       73.35       87.51     19.89 o 
  -8  -5   6        1.79       -3.98      9.28 o 
  -7  -5   6      882.97      804.79     54.36 o 
  -6  -5   6        5.94        9.28      9.28 o 
  -5  -5   6      108.51      106.25      9.03 o 
  -4  -5   6       89.58       85.31      8.02 o 
  -3  -5   6     2348.58     2135.14     63.73 o 
  -2  -5   6       93.46       85.54      4.31 o 
  -1  -5   6      255.06      269.97      7.41 o 
   0  -5   6        3.75        2.13      1.50 o 
   1  -5   6     1047.81     1028.80     21.03 o 
   2  -5   6      259.68      271.54      7.06 o 
   3  -5   6      211.56      223.88      7.58 o 
   4  -5   6        2.44        2.40      1.20 o 
   5  -5   6      117.90      118.46      7.34 o 
   6  -5   6       97.40      102.31      6.03 o 
   7  -5   6       95.88       92.51      5.14 o 
   8  -5   6        5.04        2.65      2.65 o 
   9  -5   6        8.88        7.07      3.83 o 
  10  -5   6        0.34        0.67      3.78 o 
  11  -5   6        1.70       -1.49      4.46 o 
 -10  -4   6        0.13       10.61     13.26 o 
  -9  -4   6       78.36       83.53     19.89 o 
  -8  -4   6        9.21        8.29      5.97 o 
  -7  -4   6      109.94      105.75     14.58 o 
  -6  -4   6      125.52      122.82      9.89 o 
  -5  -4   6      110.37      113.33      4.06 o 
  -4  -4   6       55.05       48.22      3.04 o 
  -3  -4   6     1228.91     1255.10     24.11 o 
  -2  -4   6     2832.17     2738.06     43.52 o 
  -1  -4   6      379.66      403.06      7.74 o 
   0  -4   6      230.30      240.58      4.83 o 
   1  -4   6      361.54      356.79      7.13 o 
   2  -4   6     3869.23     3764.65     57.59 o 
   3  -4   6      601.66      681.36     10.75 o 
   4  -4   6       86.21      101.69      3.39 o 
   5  -4   6      263.20      278.56      7.27 o 
   6  -4   6     2277.80     2192.04     41.74 o 
   7  -4   6     2084.93     2101.31     37.60 o 
   8  -4   6       38.16       41.34      5.68 o 
   9  -4   6     1408.19     1391.44     33.76 o 
  10  -4   6      153.00      147.88      8.73 o 
  11  -4   6      135.59      150.93     16.93 o 
 -11  -3   6       28.40        6.63     10.31 o 
 -10  -3   6       46.78       39.86     16.57 o 
  -9  -3   6       17.05        7.64      7.93 o 
  -8  -3   6       67.93       72.67      7.13 o 
  -7  -3   6      457.34      427.13     23.80 o 
  -6  -3   6      112.77      111.65      4.27 o 
  -5  -3   6        4.61        3.65      0.88 o 
  -4  -3   6      151.35      131.88      3.32 o 
  -3  -3   6     1134.71     1168.48     18.38 o 
  -2  -3   6      500.27      528.48      8.44 o 
  -1  -3   6       82.96       83.37      2.07 o 
   0  -3   6      157.05      150.84      4.05 o 
   1  -3   6       85.39      101.42      3.07 o 
   2  -3   6      190.26      194.19      6.74 o 
   3  -3   6       50.52       44.28      2.02 o 
   4  -3   6        0.45        0.59      0.88 o 
   5  -3   6       40.22       41.35      2.12 o 
   6  -3   6       58.11       59.08      3.49 o 
   7  -3   6       44.05       43.71      3.59 o 
   8  -3   6       30.41       33.73      3.59 o 
   9  -3   6       16.63       14.36      3.42 o 
  10  -3   6       10.12        4.31      4.29 o 
  11  -3   6        0.30       -2.64      4.46 o 
 -11  -2   6      284.09      322.45     25.31 o 
 -10  -2   6       71.69       67.98     10.71 o 
  -9  -2   6       43.50       37.12      4.72 o 
  -8  -2   6        0.80       -1.46      2.07 o 
  -7  -2   6     1067.80     1023.97     23.83 o 
  -6  -2   6      571.44      618.37     13.98 o 
  -5  -2   6      186.85      169.11      5.16 o 
  -4  -2   6     2981.62     3196.60     50.38 o 
  -3  -2   6     1965.29     1942.60     29.27 o 
  -2  -2   6      573.89      456.06      8.23 o 
  -1  -2   6     1087.04     1193.78     17.14 o 
   0  -2   6       64.79      101.49      2.64 o 
   1  -2   6        4.59       11.97      0.99 o 
   2  -2   6     7282.49     7772.54    102.04 o 
   3  -2   6      205.80      196.20      4.42 o 
   4  -2   6     1374.79     1365.45     19.91 o 
   5  -2   6      232.57      247.94      5.37 o 
   6  -2   6      676.42      680.70     12.40 o 
   7  -2   6      226.68      242.19      8.15 o 
   8  -2   6     1035.90     1072.24     23.80 o 
   9  -2   6       82.02       78.58      6.40 o 
  10  -2   6       75.53       54.58     15.05 o 
  11  -2   6       46.65       56.92      7.58 o 
 -11  -1   6       34.88       36.16      6.50 o 
 -10  -1   6       71.54       63.21      7.48 o 
  -9  -1   6       10.10        5.76      4.82 o 
  -8  -1   6      246.36      230.86     10.89 o 
  -7  -1   6       70.32       73.59      4.34 o 
  -6  -1   6       49.12       45.87      3.40 o 
  -5  -1   6       20.51       25.07      1.77 o 
  -4  -1   6      124.50      124.33      3.63 o 
  -3  -1   6      641.31      627.66      9.97 o 
  -2  -1   6      240.48      240.09      7.14 o 
  -1  -1   6      151.89      158.43      4.71 o 
   0  -1   6       52.62       48.39      1.72 o 
   1  -1   6     1235.56     1219.33     17.33 o 
   2  -1   6      278.09      295.45      5.42 o 
   3  -1   6       22.60       20.18      1.40 o 
   4  -1   6       37.63       39.09      1.81 o 
   5  -1   6      212.66      225.11      4.91 o 
   6  -1   6       89.44       98.61      3.68 o 
   7  -1   6       15.01       18.86      2.44 o 
   8  -1   6        0.08        1.25      1.96 o 
   9  -1   6        1.64        3.28      2.78 o 
  10  -1   6        0.01        5.30      4.29 o 
  11  -1   6        0.11       -1.33      4.59 o 
 -11   0   6      875.54      862.51     30.79 o 
 -10   0   6        6.74       -1.58      3.92 o 
  -9   0   6      149.17      153.04     10.53 o 
  -8   0   6        1.76       -0.98      2.14 o 
  -7   0   6     1441.95     1434.15     31.38 o 
  -6   0   6      100.61      132.33      4.32 o 
  -5   0   6       99.37      102.91      3.18 o 
  -4   0   6      620.85      682.76     11.02 o 
  -3   0   6      736.63      712.82     11.68 o 
  -2   0   6     1263.09     1259.81     18.42 o 
  -1   0   6     1415.36     1344.20     19.26 o 
   0   0   6     1008.21     1106.81     15.94 o 
   1   0   6       51.96       71.98      2.12 o 
   2   0   6      121.14      103.30      2.71 o 
   3   0   6     4146.28     4007.40     53.73 o 
   4   0   6       63.56       57.30      2.30 o 
   5   0   6      172.68      166.99      4.25 o 
   6   0   6        1.03       19.12      5.18 o 
   7   0   6      998.66      989.95     18.69 o 
   8   0   6     1093.66     1115.29     22.58 o 
   9   0   6       12.40       31.69      7.46 o 
  10   0   6       30.48       31.23      5.83 o 
  11   0   6       96.53       81.34      8.53 o 
 -11   1   6       25.90       20.74      6.55 o 
 -10   1   6      359.35      387.72     25.26 o 
  -9   1   6        2.44       -0.26      3.18 o 
  -8   1   6      182.78      175.56     11.76 o 
  -7   1   6       53.17       61.24      3.20 o 
  -6   1   6      876.74      867.03     15.95 o 
  -5   1   6       42.15       44.47      2.63 o 
  -4   1   6      642.85      627.32     10.82 o 
  -3   1   6       57.92       57.14      2.16 o 
  -2   1   6      697.14      663.09     11.15 o 
  -1   1   6       20.81       20.88      1.44 o 
   0   1   6     1239.71     1234.40     17.71 o 
   1   1   6       27.85       27.71      1.40 o 
   2   1   6      165.03      166.22      4.37 o 
   3   1   6        4.62        2.63      0.76 o 
   4   1   6      150.77      150.35      4.56 o 
   5   1   6        0.07       -1.17      1.17 o 
   6   1   6        3.92        5.18      1.53 o 
   7   1   6        6.14        6.53      1.83 o 
   8   1   6       30.27       30.98      4.64 o 
   9   1   6       18.84       16.74      4.46 o 
  10   1   6        0.84        2.57      4.29 o 
 -11   2   6       89.81       80.52      8.29 o 
 -10   2   6        0.02       -0.02      3.21 o 
  -9   2   6      135.73      144.22      7.89 o 
  -8   2   6        0.03        0.70      2.49 o 
  -7   2   6        7.30        6.37      2.01 o 
  -6   2   6      824.37      841.62     15.31 o 
  -5   2   6      724.30      723.84     12.96 o 
  -4   2   6      151.19      169.12      4.16 o 
  -3   2   6      192.37      164.02      4.95 o 
  -2   2   6     2079.86     2157.48     31.90 o 
  -1   2   6     2119.36     2079.76     30.54 o 
   0   2   6      118.64       89.91      2.44 o 
   1   2   6       32.78       25.40      2.02 o 
   2   2   6     1828.46     1921.62     36.33 o 
   3   2   6     3907.43     4051.51     63.15 o 
   4   2   6      127.39      124.21      3.39 o 
   5   2   6      206.12      202.03      5.67 o 
   6   2   6      492.00      466.55     10.29 o 
   7   2   6       38.23       39.37      3.36 o 
   8   2   6       12.04       10.91      3.18 o 
   9   2   6      467.07      476.84     16.86 o 
  10   2   6      117.77      122.05     11.69 o 
 -11   3   6      136.60      136.75     11.40 o 
 -10   3   6       14.56        9.16      4.73 o 
  -9   3   6      104.72      112.72      7.43 o 
  -8   3   6       38.01       42.37      3.54 o 
  -7   3   6      166.37      175.82      6.01 o 
  -6   3   6       73.01       84.00      3.79 o 
  -5   3   6      524.55      514.56     11.82 o 
  -4   3   6      330.74      323.92      6.19 o 
  -3   3   6      937.95      870.20     14.09 o 
  -2   3   6        8.31        9.96      0.86 o 
  -1   3   6      759.24      740.74     11.18 o 
   0   3   6      445.41      458.97     11.00 o 
   1   3   6      492.02      481.30      9.68 o 
   2   3   6        9.01       10.22      1.34 o 
   3   3   6       49.24       49.73      2.38 o 
   4   3   6       32.65       39.38      2.35 o 
   5   3   6        5.60        4.32      1.57 o 
   6   3   6        2.14        1.03      1.85 o 
   7   3   6        3.41       -0.61      2.26 o 
   8   3   6        6.56        3.89      3.33 o 
   9   3   6        0.02        3.59      3.75 o 
  10   3   6       15.11       29.17     10.61 o 
 -11   4   6       23.63       19.09      6.62 o 
 -10   4   6       42.25       37.93      6.18 o 
  -9   4   6        3.81        3.71      2.86 o 
  -8   4   6        0.13       -0.20      1.94 o 
  -7   4   6        0.54       -0.74      1.44 o 
  -6   4   6      297.81      308.97     10.15 o 
  -5   4   6      308.23      314.69      9.07 o 
  -4   4   6      160.21      181.75      4.71 o 
  -3   4   6      782.47      814.97     15.84 o 
  -2   4   6      235.56      242.81      5.95 o 
  -1   4   6      994.66      994.96     18.09 o 
   0   4   6     1109.71     1046.59     18.63 o 
   1   4   6     4513.27     4734.10     82.95 o 
   2   4   6      319.52      283.80      5.72 o 
   3   4   6      119.61      108.61      3.48 o 
   4   4   6      356.78      344.20      9.36 o 
   5   4   6       60.15       83.98      6.57 o 
   6   4   6      347.08      313.10     16.27 o 
   7   4   6      275.32      260.86     10.79 o 
   8   4   6      121.22      107.31      9.46 o 
   9   4   6      445.51      469.87     21.05 o 
 -11   5   6       10.49        9.72      4.74 o 
 -10   5   6       31.33       35.97      5.58 o 
  -9   5   6      181.59      193.25      7.94 o 
  -8   5   6       99.52      111.26      6.13 o 
  -7   5   6      125.13      133.49      6.58 o 
  -6   5   6        0.50       -0.83      1.79 o 
  -5   5   6     1131.07     1107.09     33.28 o 
  -4   5   6       42.21       45.79      2.37 o 
  -3   5   6        6.31        5.48      1.48 o 
  -2   5   6       14.21       15.36      2.49 o 
  -1   5   6      380.97      369.02     11.18 o 
   0   5   6        1.26        1.88      1.45 o 
   1   5   6        2.87        2.95      1.74 o 
   2   5   6        2.72        2.92      1.97 o 
   3   5   6        1.52        3.24      2.95 o 
   4   5   6        8.10        3.71      3.54 o 
   5   5   6       65.61       59.36      6.97 o 
   6   5   6        6.90        1.06      4.31 o 
   7   5   6        1.58        1.50      3.86 o 
   8   5   6        0.44        2.98      5.09 o 
   9   5   6        0.11       -1.49      6.82 o 
 -11   6   6       24.55       14.58     11.93 o 
 -10   6   6      250.19      247.15     48.39 o 
  -9   6   6      222.16      206.54     11.19 o 
  -8   6   6       37.97       35.85      4.49 o 
  -7   6   6        1.75        3.63      2.20 o 
  -6   6   6     3402.70     3355.15     70.77 o 
  -5   6   6      669.51      599.93     20.75 o 
  -4   6   6     1200.16     1117.72     32.38 o 
  -3   6   6       11.41       21.43      4.95 o 
  -2   6   6       24.47       29.03      5.35 o 
  -1   6   6        1.52        0.00      2.30 o 
   0   6   6     1182.75     1102.47     30.59 o 
   1   6   6      561.42      559.32     16.29 o 
   2   6   6      286.10      259.16     12.96 o 
   3   6   6        0.73        3.15      3.39 o 
   4   6   6     2191.73     1979.26     56.10 o 
   5   6   6      200.00      173.60     13.42 o 
   6   6   6      498.02      447.71     19.08 o 
   7   6   6      191.90      200.01     12.61 o 
   8   6   6      106.59      115.12     15.28 o 
 -10   7   6       72.79       76.29     13.26 o 
  -9   7   6       95.14       83.47     10.51 o 
  -8   7   6        1.55       -0.77      4.19 o 
  -7   7   6       30.46       25.57      7.28 o 
  -6   7   6        0.78        5.28      3.99 o 
  -5   7   6       35.75       24.76      4.81 o 
  -4   7   6        3.04        3.95      2.87 o 
  -3   7   6       18.08       12.43      3.39 o 
  -2   7   6        3.80       -1.77      2.30 o 
  -1   7   6      122.01      121.50      7.45 o 
   0   7   6        4.47        4.22      2.48 o 
   1   7   6       63.33       51.38      5.83 o 
   2   7   6       14.36        9.86      6.11 o 
   3   7   6      315.85      313.55     14.76 o 
   4   7   6      138.44      123.91     16.08 o 
   5   7   6       12.00        8.63      4.68 o 
   6   7   6        3.77       -1.90      3.86 o 
   7   7   6        0.67        6.64      5.50 o 
   8   7   6        5.64       -2.65     13.26 o 
 -10   8   6        1.64        0.92      6.04 o 
  -9   8   6        2.52       -0.51      5.62 o 
  -8   8   6      383.44      356.40     29.00 o 
  -7   8   6      166.53      132.76     16.29 o 
  -6   8   6        0.99        3.47      4.07 o 
  -5   8   6      238.23      236.97     16.57 o 
  -4   8   6       66.87       73.67      6.80 o 
  -3   8   6       65.34       50.99      5.25 o 
  -2   8   6       16.08        8.45      4.57 o 
  -1   8   6        5.55        1.33      2.73 o 
   0   8   6       95.60       97.05      6.67 o 
   1   8   6      214.97      201.98     11.36 o 
   2   8   6     2338.13     2207.25     62.36 o 
   3   8   6      508.53      493.18     20.06 o 
   4   8   6       45.95       42.26      6.84 o 
   5   8   6      290.47      283.74     18.75 o 
   6   8   6      529.04      575.18     29.63 o 
   7   8   6      118.13      159.11     31.82 o 
  -9   9   6        0.07        2.45      5.62 o 
  -8   9   6      112.08      121.45     12.24 o 
  -7   9   6       33.84       30.88      6.39 o 
  -6   9   6        0.04        0.20      4.07 o 
  -5   9   6       42.22       39.82      7.60 o 
  -4   9   6      198.35      196.31     22.54 o 
  -3   9   6        0.71        0.14      2.87 o 
  -2   9   6        3.02       -1.33      2.73 o 
  -1   9   6       71.68       75.11      6.53 o 
   0   9   6        3.81        0.00      3.75 o 
   1   9   6       35.71       29.50      8.99 o 
   2   9   6      389.14      399.29     17.86 o 
   3   9   6        3.21       11.93      5.18 o 
   4   9   6        8.63        3.55      4.90 o 
   5   9   6        9.00        3.01      4.92 o 
   6   9   6       16.40        3.61      7.83 o 
  -8  10   6      255.06      274.08     18.86 o 
  -7  10   6      178.77      166.56     14.66 o 
  -6  10   6        1.21       -2.01      4.22 o 
  -5  10   6       52.03       52.53     11.93 o 
  -4  10   6      106.48      109.59     17.24 o 
  -3  10   6       65.28       80.64      9.24 o 
  -2  10   6        0.19        1.84      3.51 o 
  -1  10   6       25.39       29.91      6.36 o 
   0  10   6      309.78      287.65     16.87 o 
   1  10   6      248.35      254.26     34.47 o 
   2  10   6       30.80       23.87      6.11 o 
   3  10   6        1.55       -3.21      4.14 o 
   4  10   6       45.50       42.94      7.21 o 
   5  10   6      335.98      346.97     18.16 o 
  -7  11   6       14.78        5.04      6.62 o 
  -6  11   6       57.07       65.71     15.25 o 
  -5  11   6        0.62        2.06      4.97 o 
  -4  11   6        2.89        8.29      5.39 o 
  -3  11   6       17.78       11.93      5.63 o 
  -2  11   6       35.40       32.40      6.98 o 
  -1  11   6       42.64       36.15      7.33 o 
   0  11   6       36.57       36.05      9.28 o 
   1  11   6       79.90       75.97      9.55 o 
   2  11   6       17.26       17.02      5.99 o 
   3  11   6       20.98        6.71      6.54 o 
  -5  12   6        6.82        3.71      6.62 o 
  -4  12   6      208.26      200.76     15.61 o 
  -3  12   6      447.96      467.36     23.56 o 
  -2  12   6        0.33        8.18      5.39 o 
  -1  12   6       61.17       67.08     11.27 o 
   0  12   6      358.08      327.98     19.09 o 
   1  12   6      314.85      339.42     25.19 o 
   0 -14   7       24.87       19.89     10.61 o 
   1 -14   7       25.94       21.21     10.61 o 
   2 -14   7      371.33      425.60     29.17 o 
   3 -14   7      108.63      104.74     17.24 o 
  -3 -13   7       95.67       97.40     23.87 o 
  -2 -13   7       43.81       27.84     10.61 o 
  -1 -13   7      109.72      102.09     14.58 o 
   0 -13   7       15.64       25.19      9.28 o 
   1 -13   7       11.30        6.63      7.96 o 
   2 -13   7        1.73       -2.65      6.63 o 
   3 -13   7       87.78       81.46     16.57 o 
   4 -13   7       12.89       18.56     10.61 o 
   5 -13   7       30.07       35.80     11.93 o 
  -4 -12   7       12.77       11.27      6.82 o 
  -3 -12   7      119.70      126.33     13.00 o 
  -2 -12   7       85.31       82.41     10.79 o 
  -1 -12   7        0.29       -5.30      5.30 o 
   0 -12   7      323.29      323.51     23.87 o 
   1 -12   7        2.98        7.96      6.63 o 
   2 -12   7       92.94       99.87      9.81 o 
   3 -12   7       60.72       55.61      7.93 o 
   4 -12   7      300.84      313.75     17.52 o 
   5 -12   7       62.29       58.34     13.26 o 
   6 -12   7       96.40      104.74     18.56 o 
   7 -12   7       12.87       15.91     10.61 o 
  -6 -11   7      198.11      262.68     19.07 o 
  -5 -11   7      306.54      344.41     21.07 o 
  -4 -11   7      148.06      161.92     27.18 o 
  -3 -11   7       44.53       14.92      6.82 o 
  -2 -11   7      233.31      239.83     15.91 o 
  -1 -11   7        2.69        4.31      5.39 o 
   0 -11   7        0.30       -3.98      5.30 o 
   1 -11   7       94.87      105.11      8.87 o 
   2 -11   7      341.34      343.89     34.47 o 
   3 -11   7        4.62        5.97      4.69 o 
   4 -11   7       31.75       22.23      6.04 o 
   5 -11   7       17.32       19.38      6.04 o 
   6 -11   7       13.64       23.87     10.61 o 
   7 -11   7       15.99       17.24     10.61 o 
   8 -11   7       10.43        6.63      9.28 o 
  -7 -10   7       28.95       24.06      8.17 o 
  -6 -10   7        3.16        7.62      6.82 o 
  -5 -10   7      201.36      212.99     15.66 o 
  -4 -10   7       10.91        9.69      6.04 o 
  -3 -10   7      306.39      322.21     18.79 o 
  -2 -10   7        5.07       15.14      5.39 o 
  -1 -10   7        2.42        8.68      7.96 o 
   0 -10   7       69.67       70.87      6.35 o 
   1 -10   7       11.35       17.24      4.69 o 
   2 -10   7        3.53        4.57      4.14 o 
   3 -10   7        3.15        0.00      3.75 o 
   4 -10   7      618.50      611.56     29.83 o 
   5 -10   7       17.51       21.72      6.04 o 
   6 -10   7       72.12       80.45      8.58 o 
   7 -10   7       16.71        6.63      7.96 o 
   8 -10   7      147.74      121.98     18.56 o 
   9 -10   7      136.70      119.33     18.56 o 
  -8  -9   7        2.12       -1.42      5.79 o 
  -7  -9   7       23.66       32.72      8.02 o 
  -6  -9   7      626.77      675.19     31.13 o 
  -5  -9   7        2.49       -5.30      5.30 o 
  -4  -9   7      591.83      550.84     31.16 o 
  -3  -9   7        0.94       -2.65      3.98 o 
  -2  -9   7      231.91      254.56     37.79 o 
  -1  -9   7       17.91       16.57      5.39 o 
   0  -9   7     2134.85     2161.66     56.38 o 
   1  -9   7     1703.69     1598.22     51.09 o 
   2  -9   7       36.99       32.32      5.63 o 
   3  -9   7      142.34      144.12     10.19 o 
   4  -9   7     1066.18      977.40     40.44 o 
   5  -9   7       63.19       64.32      9.28 o 
   6  -9   7       52.86       53.38      7.33 o 
   7  -9   7       91.10       94.14     15.91 o 
   8  -9   7       19.43        0.00      7.96 o 
   9  -9   7        0.10        2.65      7.96 o 
  -8  -8   7        2.68       -4.92      4.92 o 
  -7  -8   7       80.45       62.92      9.36 o 
  -6  -8   7        1.08        2.65      4.74 o 
  -5  -8   7       91.83      136.23     12.02 o 
  -4  -8   7      115.95      100.49      9.94 o 
  -3  -8   7       15.23       27.62      5.79 o 
  -2  -8   7      148.23      128.96     10.51 o 
  -1  -8   7       57.74       62.51      6.20 o 
   0  -8   7       12.57       11.46      3.26 o 
   1  -8   7      509.07      475.58     16.04 o 
   2  -8   7      587.33      542.24     21.50 o 
   3  -8   7      202.88      218.08     19.89 o 
   4  -8   7       12.27        3.81      8.62 o 
   5  -8   7     1263.08     1209.92     49.72 o 
   6  -8   7      264.66      241.78     46.40 o 
   7  -8   7        0.16       -0.15      4.14 o 
   8  -8   7       19.14       14.58      9.28 o 
   9  -8   7      428.00      405.71     31.82 o 
  10  -8   7      520.23      502.50     37.12 o 
  -9  -7   7        5.42        5.97      6.82 o 
  -8  -7   7      261.87      286.14     18.86 o 
  -7  -7   7      193.97      171.73     32.48 o 
  -6  -7   7        3.89       -7.29      7.29 o 
  -5  -7   7      223.47      235.97     14.45 o 
  -4  -7   7     1099.46     1006.63     38.23 o 
  -3  -7   7      629.22      562.38     24.20 o 
  -2  -7   7      100.02       99.92      8.83 o 
  -1  -7   7      450.72      400.59     13.93 o 
   0  -7   7     1046.29     1005.12     28.38 o 
   1  -7   7      513.83      483.95     21.25 o 
   2  -7   7      675.17      652.05     24.32 o 
   3  -7   7       27.31       27.84      5.09 o 
   4  -7   7      360.31      328.06     15.86 o 
   5  -7   7        5.82        3.98      3.98 o 
   6  -7   7       20.01       21.42      5.09 o 
   7  -7   7        2.87        0.88      3.06 o 
   8  -7   7       39.44       38.68      7.96 o 
   9  -7   7       13.29       18.56     10.61 o 
  10  -7   7        7.18        3.01      5.09 o 
  -9  -6   7        0.23        0.09      7.29 o 
  -8  -6   7       56.13       69.94      9.36 o 
  -7  -6   7       15.36       20.15      6.62 o 
  -6  -6   7      142.22      134.05     11.03 o 
  -5  -6   7      297.72      247.33     14.45 o 
  -4  -6   7      877.21      838.43     32.49 o 
  -3  -6   7      454.84      438.36     20.06 o 
  -2  -6   7     1163.40     1172.02     31.77 o 
  -1  -6   7      116.07      130.74      7.04 o 
   0  -6   7     2478.06     2466.49     52.78 o 
   1  -6   7     4197.44     4040.10     97.22 o 
   2  -6   7       55.67       47.95      3.47 o 
   3  -6   7        0.17       -1.33      2.81 o 
   4  -6   7     1035.74     1014.77     20.54 o 
   5  -6   7     1628.51     1612.10     35.56 o 
   6  -6   7       57.55       58.80      5.55 o 
   7  -6   7      174.25      198.53     17.22 o 
   8  -6   7       73.77       81.55      6.80 o 
   9  -6   7       54.87       84.63      9.24 o 
  10  -6   7      174.82      196.80     13.97 o 
 -10  -5   7        2.12       -5.79      5.79 o 
  -9  -5   7      442.67      458.26     23.79 o 
  -8  -5   7       69.53       52.78     11.93 o 
  -7  -5   7      133.14      127.97     17.24 o 
  -6  -5   7      434.68      423.50     25.19 o 
  -5  -5   7     1220.41     1124.09     41.07 o 
  -4  -5   7       79.59       72.64      7.12 o 
  -3  -5   7       28.03       32.26      7.08 o 
  -2  -5   7       89.57       79.57      4.10 o 
  -1  -5   7      538.95      521.83     12.59 o 
   0  -5   7       77.86       82.29      3.50 o 
   1  -5   7      133.75      124.11      3.79 o 
   2  -5   7       26.00       26.93      2.37 o 
   3  -5   7      154.84      154.53      4.94 o 
   4  -5   7       12.20       13.21      1.76 o 
   5  -5   7       23.36       20.37      2.15 o 
   6  -5   7       28.28       23.35      2.73 o 
   7  -5   7      177.53      188.91      7.10 o 
   8  -5   7        1.04       -1.77      3.06 o 
   9  -5   7        0.54        0.43      3.67 o 
  10  -5   7       20.94       25.42      5.39 o 
 -10  -4   7       48.32       61.65     15.25 o 
  -9  -4   7        1.83        4.28      9.94 o 
  -8  -4   7      323.85      303.00     12.33 o 
  -7  -4   7       26.99       19.60      3.30 o 
  -6  -4   7        7.12        6.12      3.83 o 
  -5  -4   7      126.11      112.69      5.93 o 
  -4  -4   7     1816.04     1676.25     30.41 o 
  -3  -4   7      296.70      283.88      8.15 o 
  -2  -4   7        5.24       10.92      1.22 o 
  -1  -4   7       14.56       15.87      1.82 o 
   0  -4   7     2756.84     2776.31     43.30 o 
   1  -4   7     2047.83     2146.71     34.05 o 
   2  -4   7     2271.18     2411.74     35.33 o 
   3  -4   7       17.65       20.01      1.45 o 
   4  -4   7     2796.65     2789.40     43.36 o 
   5  -4   7     1091.67     1075.50     20.26 o 
   6  -4   7      871.35      842.36     17.20 o 
   7  -4   7       25.13       25.43      2.86 o 
   8  -4   7      277.81      290.82      9.79 o 
   9  -4   7      110.16       95.45      6.72 o 
  10  -4   7      137.38      144.35     13.48 o 
  11  -4   7      194.77      124.63     18.56 o 
 -11  -3   7      105.23      118.10     17.74 o 
 -10  -3   7      217.70      227.80     14.63 o 
  -9  -3   7       14.59       17.76      5.75 o 
  -8  -3   7       36.70       30.16      4.18 o 
  -7  -3   7      597.40      567.78     31.98 o 
  -6  -3   7      179.49      180.29      9.98 o 
  -5  -3   7       73.12       70.84      4.94 o 
  -4  -3   7       76.26       77.81      2.81 o 
  -3  -3   7     1085.07     1035.26     21.71 o 
  -2  -3   7      410.72      430.75      7.49 o 
  -1  -3   7      108.70      106.29      2.74 o 
   0  -3   7      192.52      182.60      5.85 o 
   1  -3   7      533.68      496.71     13.36 o 
   2  -3   7       12.22       15.61      1.36 o 
   3  -3   7        0.70       -0.14      0.72 o 
   4  -3   7      124.04      132.10      3.63 o 
   5  -3   7      198.05      190.54      7.45 o 
   6  -3   7      192.20      184.81      6.19 o 
   7  -3   7       33.22       27.83      3.23 o 
   8  -3   7      102.26      100.06      7.89 o 
   9  -3   7        5.08        6.35      3.36 o 
  10  -3   7        7.66        2.17      3.99 o 
  11  -3   7        0.38       -5.39      5.39 o 
 -11  -2   7        7.94       18.85     10.75 o 
 -10  -2   7       15.66       12.44      3.63 o 
  -9  -2   7        9.69        7.09      2.93 o 
  -8  -2   7      201.49      205.06      7.71 o 
  -7  -2   7       54.28       67.90      4.09 o 
  -6  -2   7        0.31       -1.06      1.48 o 
  -5  -2   7       65.50       56.79      4.41 o 
  -4  -2   7     1279.25     1297.88     20.81 o 
  -3  -2   7       95.56      110.95      3.09 o 
  -2  -2   7      143.44      123.99      3.57 o 
  -1  -2   7       86.32       79.64      2.62 o 
   0  -2   7     1831.46     2076.49     30.77 o 
   1  -2   7      914.02      998.16     14.96 o 
   2  -2   7      920.37      844.61     13.78 o 
   3  -2   7       19.53       15.64      1.63 o 
   4  -2   7      891.92      903.98     14.12 o 
   5  -2   7     1153.04     1137.21     18.60 o 
   6  -2   7     1902.13     1928.12     34.34 o 
   7  -2   7      813.50      782.80     18.11 o 
   8  -2   7      712.93      729.67     18.01 o 
   9  -2   7       26.29       25.54      5.06 o 
  10  -2   7      490.31      522.27     22.79 o 
  11  -2   7        0.08       -2.65      9.28 o 
 -11  -1   7       12.75       18.28     11.63 o 
 -10  -1   7       29.07       19.89      5.58 o 
  -9  -1   7       94.53       96.15      8.61 o 
  -8  -1   7      383.32      412.98     11.62 o 
  -7  -1   7      175.46      186.23      9.79 o 
  -6  -1   7       39.29       37.72      3.12 o 
  -5  -1   7      767.65      786.27     14.22 o 
  -4  -1   7     1096.42     1128.40     17.57 o 
  -3  -1   7        9.50        5.41      1.16 o 
  -2  -1   7       21.12       27.20      1.55 o 
  -1  -1   7      202.74      178.95      4.00 o 
   0  -1   7       18.11       14.78      1.15 o 
   1  -1   7      262.90      275.25      5.31 o 
   2  -1   7        2.22        1.42      0.78 o 
   3  -1   7      256.92      262.53      5.37 o 
   4  -1   7        3.14        2.31      0.92 o 
   5  -1   7        0.19       -0.91      0.91 o 
   6  -1   7        0.89        3.09      1.50 o 
   7  -1   7        1.62       -0.95      1.65 o 
   8  -1   7        2.43        1.69      1.96 o 
   9  -1   7       10.45        7.62      3.31 o 
  10  -1   7        0.21       -2.75      3.51 o 
 -11   0   7      290.93      267.38     15.54 o 
 -10   0   7        0.05        3.67      4.40 o 
  -9   0   7      129.23      134.63      8.02 o 
  -8   0   7       61.78       57.52      5.51 o 
  -7   0   7       39.10       32.41      3.29 o 
  -6   0   7       98.85      102.93      4.46 o 
  -5   0   7       31.97       30.96      2.26 o 
  -4   0   7       37.94       45.85      2.63 o 
  -3   0   7      945.52      889.75     13.47 o 
  -2   0   7      154.08      134.58      3.50 o 
  -1   0   7      194.22      246.82      5.02 o 
   0   0   7     3302.66     3353.82     45.24 o 
   1   0   7     2195.32     2319.76     31.88 o 
   2   0   7       84.19       78.39      2.81 o 
   3   0   7       43.01       32.46      1.99 o 
   4   0   7     6591.12     6751.23     95.55 o 
   5   0   7     2103.91     1958.78     32.66 o 
   6   0   7       65.69       61.14      3.72 o 
   7   0   7      458.49      466.68     12.14 o 
   8   0   7      875.14      970.96     22.27 o 
   9   0   7       25.25       21.66      4.27 o 
  10   0   7       26.16       10.87      4.81 o 
 -11   1   7       60.87       53.91     12.06 o 
 -10   1   7      104.68      112.16     10.14 o 
  -9   1   7       50.21       50.57      7.02 o 
  -8   1   7      349.24      378.90     12.01 o 
  -7   1   7       92.62       89.72      6.56 o 
  -6   1   7      872.44      907.21     16.18 o 
  -5   1   7       35.74       37.72      2.43 o 
  -4   1   7      134.72      127.52      3.74 o 
  -3   1   7       33.00       26.72      1.94 o 
  -2   1   7      719.88      679.52     12.58 o 
  -1   1   7      162.32      165.41      3.66 o 
   0   1   7       47.30       47.57      2.10 o 
   1   1   7       37.72       36.03      1.65 o 
   2   1   7      642.03      634.65     11.76 o 
   3   1   7       38.10       36.58      2.08 o 
   4   1   7        6.45        6.66      1.43 o 
   5   1   7        4.80        5.12      1.38 o 
   6   1   7       18.62       20.27      2.62 o 
   7   1   7        0.33        1.77      1.72 o 
   8   1   7        0.68        0.62      2.52 o 
   9   1   7        0.77        4.01      3.67 o 
  10   1   7        6.03       11.20      4.81 o 
 -11   2   7      135.02      114.19     10.66 o 
 -10   2   7      128.29      128.92     10.97 o 
  -9   2   7       27.48       18.32      4.38 o 
  -8   2   7      538.40      534.07     16.18 o 
  -7   2   7      392.14      379.45     10.05 o 
  -6   2   7      746.37      736.21     15.14 o 
  -5   2   7      884.28      850.07     14.06 o 
  -4   2   7        9.21        8.37      1.25 o 
  -3   2   7     2999.21     3008.60     43.98 o 
  -2   2   7       20.15       22.36      1.63 o 
  -1   2   7     6426.50     6381.58     90.03 o 
   0   2   7       74.42       74.10      2.46 o 
   1   2   7     2201.11     2142.73     29.80 o 
   2   2   7       95.68       89.88      3.10 o 
   3   2   7     2255.32     2056.24     31.14 o 
   4   2   7      141.76      153.93      5.41 o 
   5   2   7      114.45       94.23      3.83 o 
   6   2   7       73.12       61.28      3.65 o 
   7   2   7     1760.24     1714.01     32.62 o 
   8   2   7      921.48      884.70     27.75 o 
   9   2   7       42.26       31.79      6.98 o 
  10   2   7        0.83       -0.60      5.09 o 
 -11   3   7       54.80       43.44      7.56 o 
 -10   3   7      144.48      143.56     10.04 o 
  -9   3   7       40.47       35.43      5.69 o 
  -8   3   7       66.42       62.62      5.82 o 
  -7   3   7      167.87      172.28      5.93 o 
  -6   3   7      252.86      245.91     11.10 o 
  -5   3   7        0.02       -0.66      1.33 o 
  -4   3   7        0.69        0.94      1.13 o 
  -3   3   7      260.36      248.07      5.53 o 
  -2   3   7      484.28      473.18      9.83 o 
  -1   3   7       15.67       17.78      1.28 o 
   0   3   7      179.58      179.66      4.07 o 
   1   3   7       68.61       65.61      2.53 o 
   2   3   7       30.86       31.90      2.19 o 
   3   3   7        2.21        0.59      1.18 o 
   4   3   7       20.30       21.92      2.48 o 
   5   3   7       32.82       32.05      3.21 o 
   6   3   7       17.71       19.08      2.99 o 
   7   3   7        0.11        1.84      2.26 o 
   8   3   7        0.28       -2.39      2.92 o 
   9   3   7        5.65       -0.16      3.67 o 
 -11   4   7        0.02        7.08      5.15 o 
 -10   4   7      152.96      142.95     10.26 o 
  -9   4   7       32.50       37.48      6.23 o 
  -8   4   7       83.11       85.37      5.60 o 
  -7   4   7      120.38      126.51      8.45 o 
  -6   4   7      571.57      554.30     12.16 o 
  -5   4   7     1065.54     1016.42     20.25 o 
  -4   4   7      164.53      174.72      5.29 o 
  -3   4   7       54.26       74.25      3.44 o 
  -2   4   7      755.14      705.30     13.97 o 
  -1   4   7     2317.00     2323.91     39.63 o 
   0   4   7      358.14      356.40      7.98 o 
   1   4   7       21.44       22.79      2.61 o 
   2   4   7     2491.05     2514.10     42.47 o 
   3   4   7     1117.19     1046.16     20.21 o 
   4   4   7      141.37      153.56      7.16 o 
   5   4   7      207.76      203.03     12.77 o 
   6   4   7       17.21       26.13      3.84 o 
   7   4   7      217.63      219.98     10.07 o 
   8   4   7       57.31       56.26      7.89 o 
   9   4   7      580.01      536.50     30.37 o 
 -11   5   7       91.61       70.27     15.91 o 
 -10   5   7       13.39       10.66      5.64 o 
  -9   5   7       64.68       64.81      5.72 o 
  -8   5   7       18.91       12.27      2.27 o 
  -7   5   7      134.25      146.73     10.83 o 
  -6   5   7       18.21       11.90      3.10 o 
  -5   5   7      241.52      232.68      7.91 o 
  -4   5   7       19.38       15.96      2.56 o 
  -3   5   7      144.78      126.94      4.29 o 
  -2   5   7      107.37      114.53      5.40 o 
  -1   5   7       86.02       78.19      5.06 o 
   0   5   7       23.10       23.41      4.27 o 
   1   5   7      164.90      160.34     12.83 o 
   2   5   7       15.96       15.91      4.29 o 
   3   5   7       10.58        5.52      3.48 o 
   4   5   7       39.58       30.02      5.39 o 
   5   5   7       24.85       22.70      5.09 o 
   6   5   7        6.94        7.80      4.59 o 
   7   5   7        4.60        4.44      4.81 o 
   8   5   7        9.92       10.16      5.88 o 
 -10   6   7       54.27       39.37     11.24 o 
  -9   6   7       34.87       38.83      6.21 o 
  -8   6   7        6.46        7.17      6.75 o 
  -7   6   7      122.47      135.33     12.06 o 
  -6   6   7       26.70       44.79      7.12 o 
  -5   6   7      995.35      931.80     33.59 o 
  -4   6   7      192.36      225.66     16.31 o 
  -3   6   7       23.53       25.10      4.46 o 
  -2   6   7      280.46      272.72     13.97 o 
  -1   6   7     1049.65     1086.46     30.88 o 
   0   6   7      912.15      892.76     26.55 o 
   1   6   7       39.69       24.57      7.35 o 
   2   6   7     1027.77      999.66     31.75 o 
   3   6   7        4.45        6.86      3.86 o 
   4   6   7       15.55       12.14      6.30 o 
   5   6   7      481.53      436.18     18.71 o 
   6   6   7      203.23      188.54     15.69 o 
   7   6   7       50.62       36.69      6.74 o 
   8   6   7       91.77       90.36      9.98 o 
 -10   7   7       16.06       14.23      6.98 o 
  -9   7   7       68.67       76.80     11.59 o 
  -8   7   7       53.72       46.91     14.26 o 
  -7   7   7        0.65       61.83     18.32 o 
  -6   7   7        0.59        5.75      4.74 o 
  -5   7   7       50.48       68.40     15.25 o 
  -4   7   7      100.90       94.45     11.64 o 
  -3   7   7        0.07       -0.13      2.73 o 
  -2   7   7        1.69       -0.35      3.83 o 
  -1   7   7       67.49       57.16      5.75 o 
   0   7   7       41.02       48.43      4.97 o 
   1   7   7       11.70        5.16      7.29 o 
   2   7   7       45.03       37.48      6.03 o 
   3   7   7        0.07       -1.10      4.32 o 
   4   7   7        6.12        4.42      3.91 o 
   5   7   7        0.04        3.86      4.36 o 
   6   7   7        6.77        4.97      5.09 o 
   7   7   7        6.48       16.02      6.40 o 
  -9   8   7       33.69       42.00      8.83 o 
  -8   8   7      742.29      689.09     30.57 o 
  -7   8   7      822.73      829.73     54.36 o 
  -6   8   7      122.51      130.69     20.45 o 
  -5   8   7       93.57       93.19     19.89 o 
  -4   8   7      483.66      502.10     22.94 o 
  -3   8   7      489.99      498.64     18.24 o 
  -2   8   7       26.54       12.24      3.51 o 
  -1   8   7       11.71       12.11      5.90 o 
   0   8   7      586.48      515.29     39.11 o 
   1   8   7       52.81       36.37      6.36 o 
   2   8   7       25.69       20.43      5.58 o 
   3   8   7      182.94      175.20     11.67 o 
   4   8   7      283.40      264.15     15.04 o 
   5   8   7       39.81       33.55      6.74 o 
   6   8   7      321.45      350.58     18.23 o 
  -9   9   7        1.21       -0.53      6.62 o 
  -8   9   7        8.56        6.19      5.93 o 
  -7   9   7        1.33        7.99      6.18 o 
  -6   9   7       86.41       81.36      9.07 o 
  -5   9   7        0.84       -4.41      4.41 o 
  -4   9   7        5.78        2.65      4.41 o 
  -3   9   7       64.21       56.66      6.41 o 
  -2   9   7      119.65      107.62      8.24 o 
  -1   9   7        0.21        3.09      4.14 o 
   0   9   7        0.01       -0.99      3.98 o 
   1   9   7        0.01        3.31      4.69 o 
   2   9   7        1.88       -0.96      3.95 o 
   3   9   7       37.15       40.72      8.53 o 
   4   9   7        0.11        3.22      4.75 o 
   5   9   7       30.93       20.90      6.27 o 
  -8  10   7       22.90       20.99      7.83 o 
  -7  10   7        0.81        7.86      5.92 o 
  -6  10   7       39.97       30.72      7.03 o 
  -5  10   7      351.88      328.81     23.87 o 
  -4  10   7      125.15      126.14     11.76 o 
  -3  10   7       46.15       25.94     11.27 o 
  -2  10   7       41.97       33.73      7.96 o 
  -1  10   7      297.07      304.41     17.52 o 
   0  10   7      359.10      364.60     23.87 o 
   1  10   7     1194.96     1173.38     58.34 o 
   2  10   7      260.28      261.68     31.16 o 
   3  10   7       73.76       79.17      9.00 o 
   4  10   7       44.45       46.51      8.15 o 
  -6  11   7        5.46        4.01      5.31 o 
  -5  11   7        4.63       -0.66      5.79 o 
  -4  11   7      180.97      178.72     19.22 o 
  -3  11   7       55.67       44.49      8.28 o 
  -2  11   7        4.12       -2.39      4.41 o 
  -1  11   7       41.47       45.41      9.28 o 
   0  11   7      273.66      283.68     17.84 o 
   1  11   7        6.45        3.76      5.39 o 
   2  11   7       12.15        1.99      5.39 o 
  -4  12   7       30.47       31.67      7.83 o 
  -3  12   7       85.83       97.46     11.76 o 
  -2  12   7        1.32        3.57      5.62 o 
  -1  12   7       72.10       91.61     21.88 o 
   0  12   7       50.42       57.92      9.55 o 
  -2 -13   8      146.06      136.56     17.24 o 
  -1 -13   8      101.35      112.70     15.91 o 
   0 -13   8      107.07      153.80     17.24 o 
   1 -13   8      206.33      217.44     19.89 o 
   2 -13   8        0.53       -6.63      6.63 o 
   3 -13   8       20.57       19.22      6.56 o 
   4 -13   8        2.44        5.30      7.96 o 
   5 -13   8       66.55       60.99     14.58 o 
  -4 -12   8       55.70       51.82     10.79 o 
  -3 -12   8        0.00        0.88      7.29 o 
  -2 -12   8       76.00       75.57     13.26 o 
  -1 -12   8       11.11        9.28      7.96 o 
   0 -12   8        0.07        6.63      6.63 o 
   1 -12   8        0.04       -3.98      6.63 o 
   2 -12   8      323.97      316.69     27.84 o 
   3 -12   8        3.29        2.65      4.69 o 
   4 -12   8       26.66       28.35      6.98 o 
   5 -12   8        2.67       -2.65      6.63 o 
   6 -12   8      197.43      153.80     21.21 o 
  -5 -11   8      137.42      146.75     13.64 o 
  -4 -11   8      298.63      396.36     39.11 o 
  -3 -11   8       42.99       37.54     15.25 o 
  -2 -11   8        1.92       -2.76      5.39 o 
  -1 -11   8      575.44      526.36     31.82 o 
   0 -11   8       42.51       46.40      9.28 o 
   1 -11   8       20.55       23.87      7.96 o 
   2 -11   8       10.28       10.12      5.30 o 
   3 -11   8      207.30      201.39     19.22 o 
   4 -11   8       42.77       37.66      6.98 o 
   5 -11   8       25.18       16.83      6.04 o 
   6 -11   8       98.38       72.92     14.58 o 
   7 -11   8        4.34        0.00      7.96 o 
  -6 -10   8      115.17      134.72     13.24 o 
  -5 -10   8        1.07       -4.42      4.74 o 
  -4 -10   8        1.93       -2.43      5.39 o 
  -3 -10   8      290.93      299.01     18.13 o 
  -2 -10   8       12.67       17.99      6.36 o 
  -1 -10   8        1.63        6.03      4.64 o 
   0 -10   8      216.03      190.92     17.24 o 
   1 -10   8      134.18      149.25     13.92 o 
   2 -10   8        0.15        4.57      6.63 o 
   3 -10   8        0.16        2.65      3.75 o 
   4 -10   8      685.68      671.22     27.55 o 
   5 -10   8        9.66        9.28      4.69 o 
   6 -10   8       91.67       84.92      9.24 o 
   7 -10   8       15.55       10.61      9.28 o 
   8 -10   8      783.34      735.85     47.73 o 
  -7  -9   8       79.83       85.80     15.25 o 
  -6  -9   8      425.15      440.62     23.79 o 
  -5  -9   8        2.10        0.88      4.74 o 
  -4  -9   8      220.24      245.31     16.43 o 
  -3  -9   8      112.86       99.22     16.57 o 
  -2  -9   8       11.08       21.71      6.36 o 
  -1  -9   8       66.07       53.02      7.60 o 
   0  -9   8        2.61       -0.71      2.87 o 
   1  -9   8      110.73      105.41      8.44 o 
   2  -9   8       50.30       38.88      6.04 o 
   3  -9   8      517.24      540.59     47.73 o 
   4  -9   8       68.91       69.13      7.93 o 
   5  -9   8       33.44       29.23      6.04 o 
   6  -9   8       16.17        1.47      4.14 o 
   7  -9   8        1.72        7.29      4.69 o 
   8  -9   8       44.55       19.89     10.61 o 
   9  -9   8       50.76       59.66     14.58 o 
  -8  -8   8       11.58       21.28      8.02 o 
  -7  -8   8      100.85       95.51     36.46 o 
  -6  -8   8       55.29       62.13      9.21 o 
  -5  -8   8      444.32      432.63     51.05 o 
  -4  -8   8       16.89       28.50     13.26 o 
  -3  -8   8      141.97      146.97     15.91 o 
  -2  -8   8      166.34      198.94     13.38 o 
  -1  -8   8     2948.16     2870.21     91.74 o 
   0  -8   8     2219.87     2152.23     55.61 o 
   1  -8   8        2.39       -1.99      3.75 o 
   2  -8   8      167.16      195.34     22.54 o 
   3  -8   8     2729.28     2638.74     80.61 o 
   4  -8   8      530.53      477.00     20.56 o 
   5  -8   8       12.54        9.28      5.30 o 
   6  -8   8      648.55      619.47     31.16 o 
   7  -8   8      321.47      328.00     17.17 o 
   8  -8   8      198.46      192.64     13.38 o 
   9  -8   8      542.51      559.51     38.45 o 
  -9  -7   8       44.39       50.66     21.88 o 
  -8  -7   8      395.03      386.22     22.28 o 
  -7  -7   8        0.72       -2.65      4.74 o 
  -6  -7   8       36.72       72.54      9.94 o 
  -5  -7   8        5.92        1.46      3.66 o 
  -4  -7   8       71.92       98.80     10.04 o 
  -3  -7   8      253.03      194.64     13.69 o 
  -2  -7   8      276.10      252.41     17.90 o 
  -1  -7   8        1.69       -2.65      3.13 o 
   0  -7   8      497.83      463.72     20.86 o 
   1  -7   8      248.37      254.03     11.44 o 
   2  -7   8       13.09        8.62      3.75 o 
   3  -7   8        2.31       -3.18      3.18 o 
   4  -7   8      751.52      631.77     30.49 o 
   5  -7   8        0.46       -2.81      2.81 o 
   6  -7   8        0.70       -0.84      2.48 o 
   7  -7   8       19.54       17.45      4.18 o 
   8  -7   8       27.12       23.51      7.96 o 
   9  -7   8       70.35       53.03     13.26 o 
  10  -7   8       13.38        7.84      5.39 o 
  -9  -6   8        5.34       12.87      6.98 o 
  -8  -6   8        7.38        8.81      5.79 o 
  -7  -6   8       19.93        9.28      5.79 o 
  -6  -6   8      209.40      177.29     13.45 o 
  -5  -6   8      418.24      328.81     17.65 o 
  -4  -6   8       99.73       75.22     17.90 o 
  -3  -6   8      340.21      327.39     17.16 o 
  -2  -6   8      361.78      317.40     16.18 o 
  -1  -6   8     1147.62     1049.35     29.35 o 
   0  -6   8      200.81      188.63      8.80 o 
   1  -6   8     1862.85     1785.63     56.81 o 
   2  -6   8      416.63      455.36     15.04 o 
   3  -6   8     2147.69     2180.84     45.28 o 
   4  -6   8      105.80      109.61      5.28 o 
   5  -6   8      407.04      407.81     12.12 o 
   6  -6   8       32.37       26.50      3.45 o 
   7  -6   8       20.31       22.36      3.89 o 
   8  -6   8        0.89       -0.03      2.87 o 
   9  -6   8      545.24      584.00     25.67 o 
  10  -6   8       95.62       86.99     10.19 o 
 -10  -5   8        8.30       -1.82      6.04 o 
  -9  -5   8      218.10      233.71     16.66 o 
  -8  -5   8      126.17      117.00     11.43 o 
  -7  -5   8      184.72      194.04     13.97 o 
  -6  -5   8      159.59      129.43     11.93 o 
  -5  -5   8      991.72      983.38     71.60 o 
  -4  -5   8      358.97      351.62     41.76 o 
  -3  -5   8      827.67      787.23     47.07 o 
  -2  -5   8       55.57       50.97      3.44 o 
  -1  -5   8     1482.49     1457.11     24.51 o 
   0  -5   8     1124.01     1099.33     22.59 o 
   1  -5   8        7.57        4.91      1.25 o 
   2  -5   8      112.71      118.56      3.84 o 
   3  -5   8      234.42      230.25      6.32 o 
   4  -5   8      267.99      271.47      7.81 o 
   5  -5   8        8.63        5.33      2.39 o 
   6  -5   8       17.70       22.52      2.89 o 
   7  -5   8       25.36       22.53      3.28 o 
   8  -5   8       10.17        7.14      3.02 o 
   9  -5   8       52.74       55.72      6.41 o 
  10  -5   8       19.25       15.31      5.25 o 
 -10  -4   8      104.23       98.40     10.55 o 
  -9  -4   8      130.78      117.27     11.59 o 
  -8  -4   8       99.28      103.25     25.85 o 
  -7  -4   8      166.23      155.16      7.28 o 
  -6  -4   8      608.62      544.27     15.76 o 
  -5  -4   8      111.79      105.77      6.59 o 
  -4  -4   8       10.02       12.05      2.27 o 
  -3  -4   8        0.55       -1.06      1.06 o 
  -2  -4   8      227.64      225.92      7.33 o 
  -1  -4   8      164.93      185.46      4.73 o 
   0  -4   8      416.06      373.66      8.10 o 
   1  -4   8      177.05      170.81      3.97 o 
   2  -4   8      265.86      280.71      5.65 o 
   3  -4   8        0.03       -0.33      0.89 o 
   4  -4   8      358.66      355.28      8.60 o 
   5  -4   8      122.18      114.02      4.60 o 
   6  -4   8     1644.24     1602.23     29.48 o 
   7  -4   8       24.84       22.34      2.94 o 
   8  -4   8        1.18        0.44      3.00 o 
   9  -4   8      211.58      225.87     10.40 o 
  10  -4   8        1.09       -0.34      3.99 o 
 -10  -3   8       21.85       36.25      7.71 o 
  -9  -3   8      405.41      397.39     18.42 o 
  -8  -3   8        0.14       -0.56      3.46 o 
  -7  -3   8       20.45       27.59      2.72 o 
  -6  -3   8      124.11      115.73      5.21 o 
  -5  -3   8     1570.93     1500.50     28.39 o 
  -4  -3   8        0.94        0.29      1.23 o 
  -3  -3   8        1.97       -0.49      0.76 o 
  -2  -3   8       46.27       46.85      2.09 o 
  -1  -3   8     1082.23     1030.39     20.58 o 
   0  -3   8       94.11       95.71      3.12 o 
   1  -3   8      498.57      539.75     10.72 o 
   2  -3   8        4.18        3.91      1.07 o 
   3  -3   8      318.19      288.96      6.34 o 
   4  -3   8       16.48       14.04      1.70 o 
   5  -3   8      127.81      128.45      4.90 o 
   6  -3   8        0.76        0.15      1.40 o 
   7  -3   8        4.80        4.14      2.13 o 
   8  -3   8       42.04       39.74      4.10 o 
   9  -3   8        1.58        1.54      3.67 o 
  10  -3   8        4.84        3.63      4.18 o 
 -11  -2   8        1.45        0.06      9.81 o 
 -10  -2   8        6.93        0.84      3.63 o 
  -9  -2   8       85.68       83.94      5.72 o 
  -8  -2   8      100.62       93.17      5.05 o 
  -7  -2   8        0.30        3.98      2.08 o 
  -6  -2   8       58.63       51.50      3.67 o 
  -5  -2   8     1453.01     1508.80     28.73 o 
  -4  -2   8      808.59      782.10     13.05 o 
  -3  -2   8      339.02      363.21      7.40 o 
  -2  -2   8      443.24      429.39      9.00 o 
  -1  -2   8      238.09      224.70      5.19 o 
   0  -2   8      921.14      824.01     13.71 o 
   1  -2   8      220.57      282.78      5.61 o 
   2  -2   8      796.49      796.74     13.30 o 
   3  -2   8      887.17      973.46     16.02 o 
   4  -2   8     2198.32     2040.69     31.01 o 
   5  -2   8     2757.44     2859.51     45.59 o 
   6  -2   8      350.09      377.13      9.67 o 
   7  -2   8     2363.64     2356.39     45.75 o 
   8  -2   8      107.78      108.49      6.21 o 
   9  -2   8      121.14      144.07     15.83 o 
  10  -2   8      393.30      411.34     17.50 o 
 -11  -1   8        3.24       -0.24      3.63 o 
 -10  -1   8       60.01       62.75     11.98 o 
  -9  -1   8       94.75       99.40     13.01 o 
  -8  -1   8       19.78       17.51      3.85 o 
  -7  -1   8       73.85       73.71      4.43 o 
  -6  -1   8      220.70      222.67      6.94 o 
  -5  -1   8      232.67      245.27      9.67 o 
  -4  -1   8        0.01       -0.78      0.91 o 
  -3  -1   8      115.36      106.75      4.97 o 
  -2  -1   8      248.45      250.32      5.70 o 
  -1  -1   8      237.84      238.80      5.13 o 
   0  -1   8      124.84      126.64      3.20 o 
   1  -1   8      260.92      259.00      5.57 o 
   2  -1   8       58.22       54.73      2.25 o 
   3  -1   8       99.03      105.48      3.22 o 
   4  -1   8      135.07      132.46      4.33 o 
   5  -1   8      261.04      262.91      6.83 o 
   6  -1   8      101.36      103.64      4.55 o 
   7  -1   8       54.99       52.94      4.16 o 
   8  -1   8        0.50        3.07      2.13 o 
   9  -1   8        0.97        7.53      4.16 o 
  10  -1   8        2.91        1.74      4.18 o 
 -11   0   8        2.05        6.12      4.80 o 
 -10   0   8       34.33       35.99      6.32 o 
  -9   0   8      154.06      181.37      9.42 o 
  -8   0   8      183.03      184.59      8.10 o 
  -7   0   8      163.78      166.58      6.31 o 
  -6   0   8     1870.47     1961.57     36.52 o 
  -5   0   8     1058.85     1079.69     18.43 o 
  -4   0   8      321.23      287.02      6.32 o 
  -3   0   8        8.10        8.77      1.36 o 
  -2   0   8        0.64        6.04      1.14 o 
  -1   0   8       49.32       43.13      2.05 o 
   0   0   8     2892.82     3057.24     41.75 o 
   1   0   8      183.35      165.45      4.57 o 
   2   0   8     1090.33     1038.05     16.58 o 
   3   0   8      858.05      895.59     14.93 o 
   4   0   8        9.62       22.78      2.12 o 
   5   0   8      525.07      554.65     12.28 o 
   6   0   8      936.41      973.55     18.55 o 
   7   0   8      482.41      495.64     13.13 o 
   8   0   8      774.63      798.51     21.47 o 
   9   0   8      207.32      265.94     12.97 o 
  10   0   8      576.53      607.90     22.42 o 
 -11   1   8        0.02       -2.30      4.39 o 
 -10   1   8        8.62        4.96      5.00 o 
  -9   1   8        9.25        3.35      3.23 o 
  -8   1   8      124.75      139.15      7.97 o 
  -7   1   8        1.47        1.26      2.69 o 
  -6   1   8       40.95       45.66      3.07 o 
  -5   1   8      185.58      180.04      5.20 o 
  -4   1   8      399.46      400.38      8.33 o 
  -3   1   8       62.64       63.63      2.94 o 
  -2   1   8       58.82       58.54      2.60 o 
  -1   1   8     1234.49     1215.83     19.22 o 
   0   1   8      436.76      450.37      8.46 o 
   1   1   8       19.81       17.73      1.54 o 
   2   1   8       26.73       28.30      1.86 o 
   3   1   8      582.79      615.01     11.07 o 
   4   1   8      194.02      182.63      5.59 o 
   5   1   8       21.99       23.52      2.38 o 
   6   1   8       33.41       31.25      3.28 o 
   7   1   8       21.07       17.92      2.54 o 
   8   1   8        5.84       10.16      3.83 o 
   9   1   8        0.27       -3.51      3.51 o 
  10   1   8        0.09        3.25      4.81 o 
 -11   2   8       24.17       23.52      6.54 o 
 -10   2   8        1.39        0.34      4.46 o 
  -9   2   8      313.33      320.60     13.86 o 
  -8   2   8       97.53       82.64      6.44 o 
  -7   2   8       47.48       48.53      3.54 o 
  -6   2   8        0.07       -0.16      1.96 o 
  -5   2   8       20.09       24.08      2.40 o 
  -4   2   8      803.65      810.56     15.19 o 
  -3   2   8      923.78      877.80     14.87 o 
  -2   2   8      619.50      636.64     12.97 o 
  -1   2   8      508.70      535.28      9.77 o 
   0   2   8      272.72      275.22      5.92 o 
   1   2   8     3625.69     3504.16     50.63 o 
   2   2   8      300.51      325.87      6.69 o 
   3   2   8      687.08      658.60     13.30 o 
   4   2   8      168.54      124.60      5.93 o 
   5   2   8      748.87      695.74     13.90 o 
   6   2   8      146.47      145.95      5.84 o 
   7   2   8       58.69       67.59      4.84 o 
   8   2   8      156.98      147.26      7.33 o 
   9   2   8       71.18       59.79     13.92 o 
 -11   3   8        2.70        0.27      5.30 o 
 -10   3   8      105.75      130.66     10.89 o 
  -9   3   8      102.63      103.22     12.55 o 
  -8   3   8      149.95      161.11      7.45 o 
  -7   3   8       35.66       35.33      2.94 o 
  -6   3   8      440.94      458.53     11.50 o 
  -5   3   8        1.52       -0.27      1.43 o 
  -4   3   8      134.18      134.24      6.24 o 
  -3   3   8       10.57       13.06      1.65 o 
  -2   3   8     1053.18     1016.41     20.00 o 
  -1   3   8        0.30       -0.05      0.84 o 
   0   3   8       50.65       47.88      2.20 o 
   1   3   8        0.25        0.65      0.76 o 
   2   3   8      664.62      650.44     14.65 o 
   3   3   8       19.25       18.14      3.27 o 
   4   3   8        0.21       -1.37      1.37 o 
   5   3   8        7.86        8.79      2.33 o 
   6   3   8        6.41        4.25      2.35 o 
   7   3   8       12.48       10.45      3.67 o 
   8   3   8        3.97        3.91      5.36 o 
   9   3   8        1.69        0.00      5.39 o 
 -11   4   8       40.80       35.02      6.69 o 
 -10   4   8        1.05       -2.21      4.25 o 
  -9   4   8       26.37       23.03      5.34 o 
  -8   4   8      248.33      274.06     10.57 o 
  -7   4   8       28.11       32.98      3.24 o 
  -6   4   8       21.19       21.56      2.52 o 
  -5   4   8       74.65       71.21      4.59 o 
  -4   4   8      817.95      879.08     17.48 o 
  -3   4   8      136.88      119.62      5.19 o 
  -2   4   8       70.08       70.53      3.47 o 
  -1   4   8      735.07      678.01     13.75 o 
   0   4   8     1094.01     1151.31     21.25 o 
   1   4   8     1685.75     1673.22     29.63 o 
   2   4   8      653.09      620.69     16.27 o 
   3   4   8      282.85      274.74     20.69 o 
   4   4   8       84.56       70.54      4.92 o 
   5   4   8       43.61       46.31      4.78 o 
   6   4   8        1.40       -0.16      2.88 o 
   7   4   8      248.45      245.71     29.48 o 
   8   4   8       24.58       21.48      6.67 o 
 -10   5   8        4.50        9.55      8.17 o 
  -9   5   8       27.29       29.35      4.34 o 
  -8   5   8       65.07       75.69     10.37 o 
  -7   5   8      221.36      239.47     15.30 o 
  -6   5   8       45.25       50.13      4.46 o 
  -5   5   8      330.71      318.42      9.89 o 
  -4   5   8        0.02       -0.07      1.87 o 
  -3   5   8      662.15      623.40     16.13 o 
  -2   5   8      118.11      126.53      5.14 o 
  -1   5   8      155.79      142.91     10.19 o 
   0   5   8      115.78      121.29      7.75 o 
   1   5   8      210.06      198.25      9.30 o 
   2   5   8       30.42       20.63      8.62 o 
   3   5   8       13.51       12.00      5.92 o 
   4   5   8        0.42       -1.77      3.48 o 
   5   5   8       44.73       32.26      6.41 o 
   6   5   8        1.75        6.87      4.97 o 
   7   5   8        0.25        1.16      5.09 o 
   8   5   8        2.33       -0.20      5.18 o 
 -10   6   8        9.82       14.12      9.36 o 
  -9   6   8        1.14       -3.88      3.88 o 
  -8   6   8      137.91      160.59     25.66 o 
  -7   6   8      163.79      165.43     15.31 o 
  -6   6   8       10.74       13.99      3.61 o 
  -5   6   8       60.09       59.66      4.42 o 
  -4   6   8        0.31        3.16      3.13 o 
  -3   6   8       36.53       34.66      5.89 o 
  -2   6   8      176.17      148.76     15.38 o 
  -1   6   8     1284.98     1259.38     35.69 o 
   0   6   8      224.87      202.99      9.94 o 
   1   6   8       18.04        8.75      5.97 o 
   2   6   8      375.00      341.89     35.80 o 
   3   6   8       79.64       70.73     15.11 o 
   4   6   8        0.53       -0.57      4.29 o 
   5   6   8      470.35      464.63     20.27 o 
   6   6   8      353.81      330.60     17.07 o 
   7   6   8      225.29      201.16     13.89 o 
  -9   7   8        0.83       -3.14      5.43 o 
  -8   7   8       14.21        6.88      4.57 o 
  -7   7   8      546.02      567.95     26.42 o 
  -6   7   8        1.68        4.49      7.29 o 
  -5   7   8       54.53       43.48      6.82 o 
  -4   7   8        0.00        2.53      3.13 o 
  -3   7   8      162.15      155.03     12.48 o 
  -2   7   8       12.05       10.33      8.37 o 
  -1   7   8        6.26        0.80      2.73 o 
   0   7   8        2.92       -1.33      3.75 o 
   1   7   8        0.05        1.33      3.75 o 
   2   7   8       30.79       21.72      6.04 o 
   3   7   8      147.30      142.36     20.74 o 
   4   7   8        0.11        0.81      4.36 o 
   5   7   8        4.19        4.91      4.92 o 
   6   7   8       15.71       20.60      6.11 o 
  -9   8   8       91.10       88.01     21.99 o 
  -8   8   8      492.68      437.56     23.05 o 
  -7   8   8      458.26      385.37     21.58 o 
  -6   8   8      348.44      360.63     23.87 o 
  -5   8   8       15.03       18.37      6.36 o 
  -4   8   8        0.69        1.06      4.41 o 
  -3   8   8       71.48       79.10      9.17 o 
  -2   8   8      141.97      142.91      9.30 o 
  -1   8   8      127.19      111.37     10.51 o 
   0   8   8      347.88      330.26     17.84 o 
   1   8   8       24.67       18.34      5.39 o 
   2   8   8      491.03      471.09     39.78 o 
   3   8   8      277.12      233.37     14.38 o 
   4   8   8      695.09      675.82     26.70 o 
   5   8   8      255.66      243.31     15.40 o 
   6   8   8        5.74       17.10      6.74 o 
  -8   9   8       13.77        6.95      5.61 o 
  -7   9   8       26.73       24.61      8.61 o 
  -6   9   8       12.54        9.81      6.62 o 
  -5   9   8       24.65       12.78      5.79 o 
  -4   9   8        1.91        0.27      4.41 o 
  -3   9   8       59.56       70.18     10.61 o 
  -2   9   8       24.15       18.97      5.62 o 
  -1   9   8       21.24       12.60      5.63 o 
   0   9   8       19.79       14.69      5.62 o 
   1   9   8      342.92      371.56     19.75 o 
   2   9   8       83.92       68.42      9.55 o 
   3   9   8        7.40        3.98      5.63 o 
   4   9   8       15.46        1.00      5.50 o 
   5   9   8       12.09       10.61      7.22 o 
  -7  10   8       25.62       25.27      9.39 o 
  -6  10   8       34.98       27.94      7.16 o 
  -5  10   8      206.26      228.05     19.89 o 
  -4  10   8       19.67       26.10      7.33 o 
  -3  10   8        9.24        6.96      5.39 o 
  -2  10   8       91.12       86.08      9.55 o 
  -1  10   8      238.51      210.54     14.94 o 
   0  10   8      752.02      797.59     34.08 o 
   1  10   8      270.41      277.50     17.84 o 
   2  10   8       26.95       28.39      7.60 o 
   3  10   8      231.32      230.49     16.87 o 
  -5  11   8        0.01        0.95      5.79 o 
  -4  11   8       56.48       44.55      9.28 o 
  -3  11   8       24.43       20.30      7.33 o 
  -2  11   8       54.05       42.31      8.58 o 
  -1  11   8        3.81        5.97      5.97 o 
   0  11   8      123.94      103.37     11.47 o 
   1  11   8        9.77        9.09      6.36 o 
  -1 -13   9      290.50      363.28     27.84 o 
   0 -13   9        8.15       -3.98      6.63 o 
   1 -13   9      178.97      178.99     19.89 o 
   2 -13   9      201.31      216.11     21.21 o 
   3 -13   9        2.65       -3.98      7.96 o 
   4 -13   9        0.03       -3.98      5.63 o 
  -3 -12   9       39.82       53.44     10.04 o 
  -2 -12   9       33.08       41.10     10.61 o 
  -1 -12   9       37.66       45.08     10.61 o 
   0 -12   9      121.71      137.89     15.91 o 
   1 -12   9        3.55       -2.65      6.63 o 
   2 -12   9      121.39       99.44     14.58 o 
   3 -12   9       41.03       29.68      6.98 o 
   4 -12   9       41.55       53.37      9.28 o 
   5 -12   9       11.38       21.92      6.98 o 
   6 -12   9      100.76       86.18     15.91 o 
  -5 -11   9       12.51       10.44      6.82 o 
  -4 -11   9       28.65       24.38      7.83 o 
  -3 -11   9      181.98      192.28     15.21 o 
  -2 -11   9       64.42       68.58      9.81 o 
  -1 -11   9       11.39       10.61      7.96 o 
   0 -11   9        1.17        5.30      6.63 o 
   1 -11   9      154.88      141.87     15.91 o 
   2 -11   9       31.60       17.24      5.63 o 
   3 -11   9       66.38       61.56      8.62 o 
   4 -11   9       25.09       23.18     13.26 o 
   5 -11   9       28.52       15.91      6.36 o 
   6 -11   9       12.11       16.52      9.28 o 
   7 -11   9      105.36       70.27     14.58 o 
  -6 -10   9       35.72       38.21      9.55 o 
  -5 -10   9       27.66       35.92     19.22 o 
  -4 -10   9       28.39       28.80      7.83 o 
  -3 -10   9       65.29       79.69     10.51 o 
  -2 -10   9      261.57      259.87     16.57 o 
  -1 -10   9       30.90       25.64      6.36 o 
   0 -10   9        2.51        9.28      6.63 o 
   1 -10   9       43.22       32.44      6.04 o 
   2 -10   9      266.57      242.03     14.06 o 
   3 -10   9       35.16       28.62      6.04 o 
   4 -10   9       18.31       17.44      6.04 o 
   5 -10   9      118.89      101.11     10.19 o 
   6 -10   9       75.23       92.36     19.22 o 
   7 -10   9      160.87      156.45     19.89 o 
   8 -10   9      135.16      114.02     17.24 o 
  -7  -9   9      117.91      113.27     13.24 o 
  -6  -9   9        7.94        9.28      5.93 o 
  -5  -9   9       82.24       56.67      9.55 o 
  -4  -9   9      330.05      306.81     18.64 o 
  -3  -9   9       62.50       29.71      6.98 o 
  -2  -9   9       12.35       12.65      5.62 o 
  -1  -9   9      379.87      346.43     18.12 o 
   0  -9   9      307.68      319.53     22.54 o 
   1  -9   9       48.31       45.27      7.96 o 
   2  -9   9       42.24       31.51      5.63 o 
   3  -9   9      457.58      453.48     29.83 o 
   4  -9   9        8.24        3.31      4.69 o 
   5  -9   9       63.11       56.82      9.94 o 
   6  -9   9       51.35       44.59      7.33 o 
   7  -9   9      244.10      224.97     14.91 o 
   8  -9   9        2.52       -3.98      6.63 o 
  -8  -8   9        1.26        1.99      7.96 o 
  -7  -8   9      102.25      106.66     11.59 o 
  -6  -8   9       16.39       13.52      7.96 o 
  -5  -8   9        1.58       -3.09      4.74 o 
  -4  -8   9       45.96       48.05      7.83 o 
  -3  -8   9       39.65       38.03      9.28 o 
  -2  -8   9      138.04      125.88     11.27 o 
  -1  -8   9       48.39       45.91      7.33 o 
   0  -8   9       57.78       56.09      7.60 o 
   1  -8   9       51.13       45.50      6.04 o 
   2  -8   9      605.75      604.39     38.45 o 
   3  -8   9        4.55        6.63      3.75 o 
   4  -8   9        0.18        1.33      3.75 o 
   5  -8   9       54.59       46.90      6.98 o 
   6  -8   9        2.90        4.64      4.69 o 
   7  -8   9      233.73      230.63     14.91 o 
   8  -8   9      737.56      766.64     39.78 o 
   9  -8   9       54.18       51.71     13.26 o 
  -8  -7   9      157.43      164.26     14.66 o 
  -7  -7   9       18.44       21.68      6.98 o 
  -6  -7   9     1058.32      995.04     40.40 o 
  -5  -7   9        0.20        3.54      4.74 o 
  -4  -7   9       46.75       39.23      6.98 o 
  -3  -7   9        0.15       -3.74      4.60 o 
  -2  -7   9     2869.85     2681.47    105.40 o 
  -1  -7   9     2261.48     2159.61     71.17 o 
   0  -7   9        0.19       -2.59      2.59 o 
   1  -7   9      669.29      634.59     20.29 o 
   2  -7   9     2002.36     1906.73     70.27 o 
   3  -7   9      202.32      174.05     11.25 o 
   4  -7   9        0.08       -3.18      3.18 o 
   5  -7   9      294.36      314.06     27.84 o 
   6  -7   9      145.24      148.63      8.14 o 
   7  -7   9        8.71       11.81      5.09 o 
   8  -7   9      187.89      216.67     29.17 o 
   9  -7   9       18.21       13.44      4.46 o 
  -9  -6   9       10.96       17.03      7.22 o 
  -8  -6   9        0.25       -2.96      4.85 o 
  -7  -6   9        1.54        1.43      6.63 o 
  -6  -6   9       44.11       38.17     13.92 o 
  -5  -6   9       22.21        7.58     13.26 o 
  -4  -6   9       87.52       92.24      9.21 o 
  -3  -6   9      530.20      518.95     57.67 o 
  -2  -6   9       59.51       58.16     17.90 o 
  -1  -6   9      830.58      758.95     22.97 o 
   0  -6   9      418.72      417.95     15.06 o 
   1  -6   9       25.63       28.71      4.18 o 
   2  -6   9      236.22      212.56     14.27 o 
   3  -6   9     2684.35     2588.85     62.89 o 
   4  -6   9       10.75        7.44      2.68 o 
   5  -6   9        6.11        5.67      2.52 o 
   6  -6   9       20.69       25.28      3.70 o 
   7  -6   9      525.36      562.42     19.52 o 
   8  -6   9      386.94      410.87     16.25 o 
   9  -6   9        0.09        1.33      4.69 o 
  -9  -5   9       19.17       28.51      9.94 o 
  -8  -5   9       10.27        2.37      5.97 o 
  -7  -5   9      308.37      329.70     12.16 o 
  -6  -5   9      709.66      667.38     23.55 o 
  -5  -5   9      236.51      226.79     22.83 o 
  -4  -5   9      172.03      164.82      9.90 o 
  -3  -5   9       61.47       45.66      4.59 o 
  -2  -5   9      968.94      940.53     22.30 o 
  -1  -5   9      494.24      482.52      9.17 o 
   0  -5   9     1356.43     1335.24     25.54 o 
   1  -5   9      344.50      352.25      9.10 o 
   2  -5   9      488.16      484.61     18.78 o 
   3  -5   9        5.57        5.77      1.72 o 
   4  -5   9      169.69      170.73      6.06 o 
   5  -5   9        8.61        7.89      2.06 o 
   6  -5   9       17.65       19.53      2.98 o 
   7  -5   9       26.16       21.27      3.64 o 
   8  -5   9       81.09       90.52      8.42 o 
   9  -5   9        1.01       -0.57      3.86 o 
  10  -5   9        9.67        5.69      4.66 o 
 -10  -4   9       34.32       53.02      9.36 o 
  -9  -4   9        3.25        0.95      7.96 o 
  -8  -4   9       39.27       41.24      8.02 o 
  -7  -4   9      310.96      293.02     13.21 o 
  -6  -4   9      796.24      806.72     21.72 o 
  -5  -4   9        0.21        3.24      2.08 o 
  -4  -4   9      817.95      814.07     23.54 o 
  -3  -4   9       33.36       30.62      2.72 o 
  -2  -4   9     1587.24     1551.02     24.58 o 
  -1  -4   9      961.13      885.89     16.23 o 
   0  -4   9      315.93      295.46      5.81 o 
   1  -4   9      630.86      626.55     11.15 o 
   2  -4   9      584.27      566.72     11.18 o 
   3  -4   9     1473.11     1489.85     27.10 o 
   4  -4   9      452.66      447.34     10.29 o 
   5  -4   9      583.91      645.19     13.95 o 
   6  -4   9      189.50      187.79      6.48 o 
   7  -4   9        1.99        2.65      2.04 o 
   8  -4   9      191.14      180.31      8.86 o 
   9  -4   9      822.67      869.19     28.02 o 
  10  -4   9       47.92       48.76      8.19 o 
 -10  -3   9       38.18       53.85     13.57 o 
  -9  -3   9      198.24      214.28     13.25 o 
  -8  -3   9      124.60      110.15      5.39 o 
  -7  -3   9      668.88      648.52     24.02 o 
  -6  -3   9       26.31       19.46      2.16 o 
  -5  -3   9      238.18      231.33      7.46 o 
  -4  -3   9       23.51       21.53      2.18 o 
  -3  -3   9      557.17      554.69     11.76 o 
  -2  -3   9      274.12      258.28      7.46 o 
  -1  -3   9      374.52      358.73      7.45 o 
   0  -3   9        0.05        1.15      0.78 o 
   1  -3   9      250.03      252.29      8.68 o 
   2  -3   9       28.54       28.20      1.92 o 
   3  -3   9       97.77       98.67      3.85 o 
   4  -3   9       60.53       61.61      3.49 o 
   5  -3   9      255.89      264.95      7.71 o 
   6  -3   9        5.58        7.03      2.09 o 
   7  -3   9        0.10       -0.66      1.90 o 
   8  -3   9        6.04        6.85      3.08 o 
   9  -3   9        0.35       -1.43      3.67 o 
  10  -3   9        5.76        9.97      4.81 o 
 -10  -2   9      113.79      132.98      9.07 o 
  -9  -2   9       82.96       88.77      7.06 o 
  -8  -2   9      106.23      117.63     15.97 o 
  -7  -2   9       15.57       11.29      2.34 o 
  -6  -2   9      930.97      928.46     34.67 o 
  -5  -2   9      275.85      291.66      7.86 o 
  -4  -2   9       10.27        6.28      1.92 o 
  -3  -2   9       76.83       83.11      3.24 o 
  -2  -2   9      483.14      467.56      9.15 o 
  -1  -2   9      985.18      999.19     16.66 o 
   0  -2   9     1999.29     2027.32     30.74 o 
   1  -2   9        1.70        0.86      0.75 o 
   2  -2   9      272.01      239.90      5.60 o 
   3  -2   9      267.21      228.32      6.09 o 
   4  -2   9     1637.80     1614.13     27.29 o 
   5  -2   9       28.67       36.52      2.79 o 
   6  -2   9       22.53       19.46      2.54 o 
   7  -2   9      441.85      446.35     12.47 o 
   8  -2   9      518.88      507.11     32.65 o 
   9  -2   9      363.68      367.33     20.64 o 
  10  -2   9       16.39       21.62      6.03 o 
 -10  -1   9       36.34       33.13      5.27 o 
  -9  -1   9      328.87      341.85     13.50 o 
  -8  -1   9       47.47       47.60      4.58 o 
  -7  -1   9        7.93        9.00      2.23 o 
  -6  -1   9       53.01       51.85      3.69 o 
  -5  -1   9      593.64      599.93     16.01 o 
  -4  -1   9      235.78      236.52      6.20 o 
  -3  -1   9      324.76      327.21      7.19 o 
  -2  -1   9       44.21       46.76      4.54 o 
  -1  -1   9      181.95      173.60      4.64 o 
   0  -1   9        4.28        5.83      1.53 o 
   1  -1   9      349.96      343.40      8.83 o 
   2  -1   9      152.05      151.00      4.32 o 
   3  -1   9       92.22       82.96      3.45 o 
   4  -1   9       23.56       21.95      2.25 o 
   5  -1   9       19.42       20.66      2.96 o 
   6  -1   9      130.32      132.53      5.83 o 
   7  -1   9        9.77       11.26      2.85 o 
   8  -1   9        2.34        3.62      2.86 o 
   9  -1   9        2.21        1.95      4.21 o 
  10  -1   9        0.01        1.75      4.46 o 
 -11   0   9       76.82       67.25      8.83 o 
 -10   0   9        8.46        6.37      4.39 o 
  -9   0   9       50.64       72.31      7.22 o 
  -8   0   9        3.94        0.36      2.70 o 
  -7   0   9       78.55       82.13      5.76 o 
  -6   0   9      275.42      307.17     11.27 o 
  -5   0   9      412.35      434.80      9.16 o 
  -4   0   9      248.08      247.45      6.26 o 
  -3   0   9        2.90       11.36      1.61 o 
  -2   0   9     1192.43     1298.01     19.79 o 
  -1   0   9       23.89       33.93      2.04 o 
   0   0   9      515.81      495.60      9.25 o 
   1   0   9       72.37       80.57      3.06 o 
   2   0   9      895.02      902.98     15.13 o 
   3   0   9      937.72     1032.97     18.32 o 
   4   0   9     1417.40     1345.06     23.24 o 
   5   0   9     1320.09     1283.13     24.44 o 
   6   0   9     1391.24     1476.07     28.04 o 
   7   0   9      191.41      198.33      7.68 o 
   8   0   9      359.37      411.62     15.31 o 
   9   0   9        6.13       16.61      4.66 o 
 -11   1   9       68.19       49.04     10.93 o 
 -10   1   9       84.66       90.13     15.93 o 
  -9   1   9       37.77       36.66      6.54 o 
  -8   1   9        9.78        7.93      2.88 o 
  -7   1   9      329.59      336.36     15.60 o 
  -6   1   9      316.37      313.83      8.46 o 
  -5   1   9        4.44        3.47      1.39 o 
  -4   1   9      188.93      194.39      5.69 o 
  -3   1   9      284.70      279.25      6.58 o 
  -2   1   9       17.26       15.57      1.62 o 
  -1   1   9        0.97        0.18      0.78 o 
   0   1   9      139.79      135.50      3.95 o 
   1   1   9      576.01      547.21     10.11 o 
   2   1   9       19.48       19.12      1.89 o 
   3   1   9       32.21       33.82      2.44 o 
   4   1   9       71.86       69.51      3.60 o 
   5   1   9      106.14      105.35      4.57 o 
   6   1   9        0.04       -1.44      1.46 o 
   7   1   9       23.49       25.23      4.02 o 
   8   1   9        9.50       14.61      4.46 o 
   9   1   9        0.10        1.48      4.65 o 
 -10   2   9       55.52       47.87      7.43 o 
  -9   2   9        9.84        8.22      3.93 o 
  -8   2   9        0.49        2.21      2.52 o 
  -7   2   9       12.00       10.11      2.63 o 
  -6   2   9        0.68       -0.85      1.98 o 
  -5   2   9      192.99      202.08      6.58 o 
  -4   2   9      142.74      131.23      5.88 o 
  -3   2   9        0.24        2.49      1.26 o 
  -2   2   9     1354.27     1397.78     23.64 o 
  -1   2   9     1171.57     1233.44     19.72 o 
   0   2   9      519.88      508.29     10.14 o 
   1   2   9       68.59       58.77      2.80 o 
   2   2   9     2837.12     2876.06     45.55 o 
   3   2   9     1917.62     1776.63     35.14 o 
   4   2   9      108.73      120.09      4.62 o 
   5   2   9      407.56      392.64     10.82 o 
   6   2   9      230.51      285.50      8.61 o 
   7   2   9       16.93       11.08      3.28 o 
   8   2   9       54.39       62.60      8.28 o 
   9   2   9       45.87       35.62     13.92 o 
 -10   3   9       62.44       66.94      7.95 o 
  -9   3   9        3.42        4.76      3.91 o 
  -8   3   9      499.45      562.49     20.05 o 
  -7   3   9       48.64       50.77      4.85 o 
  -6   3   9        0.36        1.04      1.77 o 
  -5   3   9        1.30        0.61      1.57 o 
  -4   3   9      649.31      649.96     25.79 o 
  -3   3   9       23.07       22.52      2.01 o 
  -2   3   9       17.95       17.59      1.80 o 
  -1   3   9       13.72        9.49      1.49 o 
   0   3   9      927.48      899.30     15.98 o 
   1   3   9       73.72       72.17      3.18 o 
   2   3   9      109.06      108.10      5.54 o 
   3   3   9        0.04       -0.42      1.62 o 
   4   3   9       98.22       84.83      4.99 o 
   5   3   9        1.80        1.35      2.33 o 
   6   3   9       16.61       20.60      4.40 o 
   7   3   9        3.49       -0.36      3.01 o 
   8   3   9        5.76        1.34      3.82 o 
 -10   4   9      178.37      172.09     11.18 o 
  -9   4   9      124.84      124.80     11.92 o 
  -8   4   9      314.84      313.21     12.67 o 
  -7   4   9       33.57       30.71      3.20 o 
  -6   4   9        7.76        6.05      2.21 o 
  -5   4   9      406.75      438.41     14.72 o 
  -4   4   9        0.02       -0.72      1.53 o 
  -3   4   9     1264.16     1259.48     26.42 o 
  -2   4   9       81.21       66.07      3.85 o 
  -1   4   9        1.47        1.33      1.90 o 
   0   4   9       11.41        8.90      2.02 o 
   1   4   9     1491.62     1390.75     31.70 o 
   2   4   9      152.99      136.19      7.65 o 
   3   4   9        0.16       -2.04      2.04 o 
   4   4   9      101.21       94.33     10.98 o 
   5   4   9     1705.18     1612.25     44.40 o 
   6   4   9      557.09      523.04     21.61 o 
   7   4   9       67.66       70.91      9.01 o 
   8   4   9        4.07        3.24      5.50 o 
 -10   5   9       29.45       13.38      9.21 o 
  -9   5   9      150.49      153.29     26.52 o 
  -8   5   9      123.53      119.73     16.65 o 
  -7   5   9        7.78        3.78      3.61 o 
  -6   5   9        0.64        1.96      2.05 o 
  -5   5   9      184.81      185.69      7.86 o 
  -4   5   9       89.51      102.25      5.48 o 
  -3   5   9       39.96       29.03      3.25 o 
  -2   5   9       93.95       99.52     10.02 o 
  -1   5   9       72.28       78.85      6.08 o 
   0   5   9       30.33       24.03      3.16 o 
   1   5   9       14.00        1.33      3.75 o 
   2   5   9       40.65       45.95      6.98 o 
   3   5   9       81.25       68.55      8.44 o 
   4   5   9        1.80       -0.29      4.14 o 
   5   5   9        1.74        5.63      5.09 o 
   6   5   9       24.30       22.21      6.78 o 
   7   5   9        9.94        7.96      5.98 o 
  -9   6   9       21.46       25.15      5.70 o 
  -8   6   9      271.30      243.95     20.00 o 
  -7   6   9      348.79      357.52     19.37 o 
  -6   6   9       72.17       67.47     10.90 o 
  -5   6   9       42.33       33.69      4.87 o 
  -4   6   9      133.00      150.82     20.24 o 
  -3   6   9      376.15      374.30     15.49 o 
  -2   6   9      115.71      101.10      7.35 o 
  -1   6   9       14.57       12.26      6.02 o 
   0   6   9      250.20      274.99     15.28 o 
   1   6   9      297.25      283.87     16.23 o 
   2   6   9        2.50        3.09      4.14 o 
   3   6   9      457.14      430.12     21.32 o 
   4   6   9       34.13       19.22      6.56 o 
   5   6   9       18.23       10.49     10.29 o 
   6   6   9        9.33        7.50      5.58 o 
   7   6   9      639.73      607.78     25.53 o 
  -9   7   9        1.62        4.56      6.11 o 
  -8   7   9       20.15       11.93      6.88 o 
  -7   7   9      215.85      216.60     17.24 o 
  -6   7   9        8.19       -0.88      4.74 o 
  -5   7   9       11.10        8.40      4.74 o 
  -4   7   9       30.77       24.38      5.79 o 
  -3   7   9      148.47      148.11     10.22 o 
  -2   7   9      113.70       91.68     13.80 o 
  -1   7   9       40.43       37.00      8.09 o 
   0   7   9       34.28       25.76      6.36 o 
   1   7   9       16.58       13.87      5.97 o 
   2   7   9       17.45       22.35      6.36 o 
   3   7   9       14.49        5.63      9.94 o 
   4   7   9       38.84       31.10      8.62 o 
   5   7   9        0.20       -4.07      4.75 o 
   6   7   9        4.38        6.16      6.40 o 
  -8   8   9       17.14       28.00     14.72 o 
  -7   8   9       89.85       70.19      9.10 o 
  -6   8   9       16.69        8.05      5.79 o 
  -5   8   9        1.48        0.00      4.74 o 
  -4   8   9       88.61       97.75     13.26 o 
  -3   8   9       45.37       36.08     10.61 o 
  -2   8   9      391.47      417.55     17.21 o 
  -1   8   9        0.52       -0.59      4.14 o 
   0   8   9      220.54      204.38     14.65 o 
   1   8   9        0.48        1.62      4.14 o 
   2   8   9       32.87       44.50      7.93 o 
   3   8   9       87.55       73.33      9.55 o 
   4   8   9        3.05        6.63      5.63 o 
   5   8   9      191.16      176.78     13.53 o 
  -7   9   9       27.72       24.20      6.73 o 
  -6   9   9        0.44        0.57      7.96 o 
  -5   9   9       31.29       14.14      5.93 o 
  -4   9   9       11.51        2.65      4.60 o 
  -3   9   9       51.29       53.19      8.62 o 
  -2   9   9        1.76       -1.33      4.41 o 
  -1   9   9       18.64       14.58      8.62 o 
   0   9   9        2.15        3.98      4.69 o 
   1   9   9        0.05        0.48      5.09 o 
   2   9   9       14.72        9.94      5.63 o 
   3   9   9       27.93       28.36     12.60 o 
   4   9   9        4.54        0.00      5.39 o 
  -6  10   9      154.72      132.58     15.91 o 
  -5  10   9       31.22       35.68      8.83 o 
  -4  10   9       27.55       11.40      6.62 o 
  -3  10   9       54.89       56.62      8.58 o 
  -2  10   9      412.56      412.28     37.79 o 
  -1  10   9       73.03       62.47      9.24 o 
   0  10   9        5.75        2.43      5.39 o 
   1  10   9      322.88      309.93     23.20 o 
   2  10   9       83.88      108.17     11.76 o 
  -4  11   9        7.39       10.61      7.96 o 
  -3  11   9        0.18        3.57      5.62 o 
  -2  11   9       58.30       54.53      9.55 o 
  -1  11   9        7.75        7.96      7.96 o 
   0 -13  10      486.63      550.23     37.12 o 
   1 -13  10        2.50       -1.33      7.96 o 
   2 -13  10      237.08      303.62     25.19 o 
  -3 -12  10        4.12       -6.63      6.63 o 
  -2 -12  10       79.83      114.02     15.91 o 
  -1 -12  10       15.98       15.91      9.28 o 
   0 -12  10      116.86      143.19     17.24 o 
   1 -12  10      115.88      132.58     17.24 o 
   2 -12  10        4.65        0.00      7.96 o 
   3 -12  10        6.75        1.99      5.63 o 
   4 -12  10       44.32       61.16      8.87 o 
   5 -12  10      150.21      154.22     13.03 o 
  -4 -11  10       46.54       43.59      9.81 o 
  -3 -11  10      329.98      363.00     28.51 o 
  -2 -11  10      173.58      165.73     18.56 o 
  -1 -11  10      164.29      201.53     19.89 o 
   0 -11  10       22.42       31.82     10.61 o 
   1 -11  10      216.93      225.39     19.89 o 
   2 -11  10       27.60       33.20      6.56 o 
   3 -11  10      101.05      104.50     10.61 o 
   4 -11  10       10.25        7.29      5.63 o 
   5 -11  10      164.89      158.05     13.92 o 
   6 -11  10       67.86       61.01      8.87 o 
  -6 -10  10        0.34       -3.98      7.96 o 
  -5 -10  10        2.95        1.33      4.92 o 
  -4 -10  10       75.66       95.10     11.76 o 
  -3 -10  10        9.74        7.67      5.79 o 
  -2 -10  10        9.18        5.86      5.39 o 
  -1 -10  10       31.07       37.12      9.28 o 
   0 -10  10      144.75      114.02     14.58 o 
   1 -10  10        3.47        2.65      6.63 o 
   2 -10  10       33.61       36.57      6.56 o 
   3 -10  10        0.66       -3.24      4.14 o 
   4 -10  10       50.14       54.97      7.93 o 
   5 -10  10       55.52       59.95      8.28 o 
   6 -10  10      213.73      204.83     14.58 o 
   7 -10  10      229.77      227.46     15.86 o 
  -6  -9  10      233.83      210.69     16.66 o 
  -5  -9  10        2.52        2.65      5.97 o 
  -4  -9  10       18.42       20.98      6.98 o 
  -3  -9  10      513.50      495.52     31.82 o 
  -2  -9  10       38.25       44.04      8.28 o 
  -1  -9  10      105.82       88.46     17.24 o 
   0  -9  10       13.45        5.30      6.63 o 
   1  -9  10      287.52      288.92     23.20 o 
   2  -9  10       53.40       54.49      7.50 o 
   3  -9  10       52.17       72.86      7.96 o 
   4  -9  10      105.84       79.10     13.26 o 
   5  -9  10        5.76       10.37      5.09 o 
   6  -9  10       94.64      100.70     12.60 o 
   7  -9  10        6.44        9.04      5.09 o 
   8  -9  10        2.45        4.82      5.09 o 
  -7  -8  10        4.93       12.43      6.82 o 
  -6  -8  10        0.08       -3.57      5.62 o 
  -5  -8  10       36.51       44.87     17.24 o 
  -4  -8  10       11.45       -0.96      4.60 o 
  -3  -8  10      107.38      119.28     11.03 o 
  -2  -8  10      301.66      240.48     17.24 o 
  -1  -8  10       94.49       94.98      9.55 o 
   0  -8  10        2.50        4.64      3.75 o 
   1  -8  10      173.40      166.77     10.75 o 
   2  -8  10      957.93      918.95     32.81 o 
   3  -8  10        0.45        0.57      3.18 o 
   4  -8  10      220.94      190.32     12.63 o 
   5  -8  10       77.34       75.31      8.28 o 
   6  -8  10      730.90      723.09     64.30 o 
   7  -8  10       37.50       40.93      7.96 o 
   8  -8  10      180.18      168.69     17.24 o 
  -8  -7  10      403.62      368.71     22.28 o 
  -7  -7  10        1.33       -1.04      5.79 o 
  -6  -7  10        1.17        6.19      5.93 o 
  -5  -7  10       51.93       61.50      8.83 o 
  -4  -7  10      104.03      108.21     10.79 o 
  -3  -7  10        0.00        1.81      4.60 o 
  -2  -7  10       75.87       60.88     11.27 o 
  -1  -7  10       96.81       81.02      8.83 o 
   0  -7  10        3.91        1.52      4.02 o 
   1  -7  10      367.03      344.85     15.94 o 
   2  -7  10        1.83        4.64      3.75 o 
   3  -7  10        0.68       -3.18      3.18 o 
   4  -7  10       25.52       22.75      5.63 o 
   5  -7  10        9.15        5.78      2.87 o 
   6  -7  10      166.49      148.67      8.77 o 
   7  -7  10      173.93      200.78     13.97 o 
   8  -7  10        1.41        3.13      5.09 o 
   9  -7  10        4.61       -0.94      4.04 o 
  -8  -6  10       71.13       82.70     10.40 o 
  -7  -6  10      187.86      203.01     37.12 o 
  -6  -6  10        1.00       -4.42      4.74 o 
  -5  -6  10       41.47       40.30      7.83 o 
  -4  -6  10       26.92       20.31     13.26 o 
  -3  -6  10     1463.64     1379.51     50.01 o 
  -2  -6  10     2246.41     2107.64     70.95 o 
  -1  -6  10      238.44      223.14     11.66 o 
   0  -6  10      577.42      593.49     38.32 o 
   1  -6  10     2336.88     2208.16     68.61 o 
   2  -6  10      882.14      836.66     23.20 o 
   3  -6  10      237.79      234.83      9.76 o 
   4  -6  10      494.28      491.12     16.46 o 
   5  -6  10      606.64      602.16     16.65 o 
   6  -6  10      159.96      163.45      9.55 o 
   7  -6  10      954.11      976.43     35.15 o 
   8  -6  10      252.13      248.51     19.55 o 
   9  -6  10       33.50       42.11     12.60 o 
  -9  -5  10       16.04       15.03      7.12 o 
  -8  -5  10        0.66        5.97      6.04 o 
  -7  -5  10       42.46       38.74      8.51 o 
  -6  -5  10      137.49      145.37      7.44 o 
  -5  -5  10       20.19       16.29      3.53 o 
  -4  -5  10      290.27      300.95     23.75 o 
  -3  -5  10        5.60       -0.48      3.32 o 
  -2  -5  10      944.58      902.97     22.78 o 
  -1  -5  10       84.31       87.82      6.40 o 
   0  -5  10       64.93       57.08      4.51 o 
   1  -5  10       26.72       21.58      3.22 o 
   2  -5  10     1318.66     1208.16     31.00 o 
   3  -5  10       78.36       76.92      4.59 o 
   4  -5  10       51.82       42.95      3.26 o 
   5  -5  10       29.20       29.24      3.23 o 
   6  -5  10      101.20       95.42      5.13 o 
   7  -5  10       80.82       76.08      5.73 o 
   8  -5  10        0.97        3.73      3.21 o 
   9  -5  10       38.04       33.40      5.83 o 
  -9  -4  10       15.46       10.92      6.98 o 
  -8  -4  10       75.25       93.12     16.01 o 
  -7  -4  10      279.90      277.06     26.86 o 
  -6  -4  10        1.15       -2.22      2.22 o 
  -5  -4  10       21.42       15.44      2.93 o 
  -4  -4  10      311.10      322.23     11.41 o 
  -3  -4  10       92.09       80.60      8.72 o 
  -2  -4  10      340.85      339.41      8.74 o 
  -1  -4  10      999.38      983.62     17.54 o 
   0  -4  10      151.83      176.37      5.18 o 
   1  -4  10      361.67      351.76      7.81 o 
   2  -4  10      108.03      111.74      3.94 o 
   3  -4  10      720.51      723.46     14.77 o 
   4  -4  10        2.55       -1.12      1.48 o 
   5  -4  10       47.47       41.66      3.09 o 
   6  -4  10        0.01       -0.69      1.69 o 
   7  -4  10     1086.52     1144.80     28.32 o 
   8  -4  10       33.57       26.11      5.25 o 
   9  -4  10        8.43        9.58      5.07 o 
 -10  -3  10       34.43       30.14      9.46 o 
  -9  -3  10       14.34       11.66      5.34 o 
  -8  -3  10       53.92       38.85      3.94 o 
  -7  -3  10      850.59      824.47     25.30 o 
  -6  -3  10       92.83       89.33      5.21 o 
  -5  -3  10      195.83      182.86      6.51 o 
  -4  -3  10      175.37      182.16      6.11 o 
  -3  -3  10     1545.48     1487.61     25.84 o 
  -2  -3  10      214.70      220.27      5.82 o 
  -1  -3  10      120.93      117.01      4.23 o 
   0  -3  10      466.38      463.70      9.73 o 
   1  -3  10      481.94      457.60     12.77 o 
   2  -3  10      141.40      139.08      5.02 o 
   3  -3  10       17.98       13.83      1.94 o 
   4  -3  10      108.10      127.38      5.62 o 
   5  -3  10       19.37       18.89      2.48 o 
   6  -3  10       22.50       22.46      2.79 o 
   7  -3  10        6.39        3.20      2.46 o 
   8  -3  10       50.75       57.37      6.41 o 
   9  -3  10        1.74        2.22      3.78 o 
 -10  -2  10       63.36       75.35      6.50 o 
  -9  -2  10      145.16      157.12     18.37 o 
  -8  -2  10       75.30       82.74     15.17 o 
  -7  -2  10       88.07       95.25      6.99 o 
  -6  -2  10       28.50       21.01      2.67 o 
  -5  -2  10        0.16       -0.63      1.53 o 
  -4  -2  10       97.65      108.52      4.28 o 
  -3  -2  10        3.43        4.71      1.58 o 
  -2  -2  10      199.98      213.47      6.42 o 
  -1  -2  10        9.25       16.14      1.94 o 
   0  -2  10       90.32      101.76      3.74 o 
   1  -2  10        0.44        0.27      1.33 o 
   2  -2  10       79.75       75.34      3.80 o 
   3  -2  10      601.11      624.55     12.53 o 
   4  -2  10     1165.42     1102.26     21.16 o 
   5  -2  10       22.30       26.73      2.86 o 
   6  -2  10        0.58       -1.45      1.74 o 
   7  -2  10       29.61       30.73      3.65 o 
   8  -2  10      124.52      121.84     10.28 o 
   9  -2  10      310.27      342.95     21.15 o 
 -10  -1  10        3.67        4.57      4.57 o 
  -9  -1  10      122.06      135.30      9.60 o 
  -8  -1  10       93.82       82.30      6.92 o 
  -7  -1  10      374.72      398.83     11.19 o 
  -6  -1  10        5.48        3.02      2.11 o 
  -5  -1  10      283.92      280.08      8.87 o 
  -4  -1  10       97.40      104.47      3.86 o 
  -3  -1  10      210.20      210.08      5.82 o 
  -2  -1  10       10.22       13.30      1.85 o 
  -1  -1  10      770.27      775.67     13.72 o 
   0  -1  10        0.02        0.30      1.13 o 
   1  -1  10      121.90      120.49      3.91 o 
   2  -1  10        0.25       -0.64      1.17 o 
   3  -1  10      298.01      305.91      7.58 o 
   4  -1  10        2.66        2.81      1.34 o 
   5  -1  10       12.21       10.76      1.83 o 
   6  -1  10      109.92      109.17      5.52 o 
   7  -1  10       50.00       60.42      6.73 o 
   8  -1  10       10.40        8.99      3.86 o 
   9  -1  10        6.20        8.52      4.59 o 
 -10   0  10       20.70       38.77      6.59 o 
  -9   0  10       33.85       25.51      5.91 o 
  -8   0  10        2.94        5.24      3.73 o 
  -7   0  10      304.89      310.05     11.08 o 
  -6   0  10      190.06      194.96      8.20 o 
  -5   0  10       43.78       54.44      3.47 o 
  -4   0  10      333.28      302.10      7.57 o 
  -3   0  10       24.75       36.69      2.55 o 
  -2   0  10      267.59      251.99      6.48 o 
  -1   0  10      665.82      711.50     13.99 o 
   0   0  10     1115.72     1107.04     18.16 o 
   1   0  10       70.81       76.59      3.40 o 
   2   0  10     1228.70     1143.74     20.07 o 
   3   0  10     1705.87     1702.39     28.68 o 
   4   0  10      530.28      556.62     11.72 o 
   5   0  10     1626.93     1747.55     32.26 o 
   6   0  10       46.62       45.01      4.77 o 
   7   0  10        3.91        2.21      2.58 o 
   8   0  10      573.22      622.35     30.44 o 
   9   0  10      344.59      348.77     15.73 o 
 -10   1  10       97.89      112.33     10.18 o 
  -9   1  10       59.88       61.35     15.40 o 
  -8   1  10       65.76       62.88      5.31 o 
  -7   1  10        4.83        1.18      2.25 o 
  -6   1  10      107.73      121.76      7.01 o 
  -5   1  10       81.64       86.69      5.21 o 
  -4   1  10       11.82       12.54      1.91 o 
  -3   1  10      218.27      220.82      6.13 o 
  -2   1  10        0.10       -0.26      1.18 o 
  -1   1  10      249.61      238.16      6.13 o 
   0   1  10        1.99        0.55      1.19 o 
   1   1  10      298.28      278.05      6.92 o 
   2   1  10       39.75       43.24      2.65 o 
   3   1  10      303.14      308.80      7.58 o 
   4   1  10       79.64       75.68      3.93 o 
   5   1  10      277.38      291.63      8.25 o 
   6   1  10        1.05        2.05      2.46 o 
   7   1  10       18.52       17.58      4.18 o 
   8   1  10        0.35       -2.98      3.39 o 
   9   1  10       24.45       23.28      5.75 o 
 -10   2  10       43.48       35.66     10.28 o 
  -9   2  10       58.31       54.01      7.12 o 
  -8   2  10      393.52      377.62     14.64 o 
  -7   2  10      130.37      136.60      7.23 o 
  -6   2  10        0.19        2.96      1.94 o 
  -5   2  10        0.75        1.10      1.57 o 
  -4   2  10       15.55       13.65      1.82 o 
  -3   2  10       48.45       47.50      2.88 o 
  -2   2  10      336.54      319.68      7.62 o 
  -1   2  10      327.76      312.32      7.42 o 
   0   2  10     1234.07     1168.98     20.31 o 
   1   2  10      910.53      857.67     15.68 o 
   2   2  10       19.83       25.96      2.28 o 
   3   2  10     1067.64     1083.67     20.81 o 
   4   2  10      265.94      271.35      8.20 o 
   5   2  10      371.48      381.29     10.82 o 
   6   2  10      781.02      789.70     21.20 o 
   7   2  10      250.81      313.51     11.48 o 
   8   2  10       96.16      107.90     11.13 o 
 -10   3  10       62.08       70.14      8.12 o 
  -9   3  10        4.19        7.23      4.54 o 
  -8   3  10       87.70       92.08      7.05 o 
  -7   3  10        0.40        0.78      5.17 o 
  -6   3  10      137.57      153.07      6.12 o 
  -5   3  10       22.50       22.13      2.90 o 
  -4   3  10      251.11      250.12      7.40 o 
  -3   3  10      418.21      434.40     11.98 o 
  -2   3  10      200.42      208.04     10.35 o 
  -1   3  10        0.90       -0.13      1.20 o 
   0   3  10      244.01      244.23      7.41 o 
   1   3  10      422.98      438.64     10.08 o 
   2   3  10      194.48      183.75     10.69 o 
   3   3  10       53.89       49.96      4.28 o 
   4   3  10      138.77      146.69      9.19 o 
   5   3  10       64.31       54.23      9.34 o 
   6   3  10        5.92        8.52      3.86 o 
   7   3  10       12.52       13.41      4.66 o 
   8   3  10        8.32        9.06      5.39 o 
 -10   4  10       11.87       10.08      4.60 o 
  -9   4  10       33.35       32.61      5.43 o 
  -8   4  10        0.92       -0.31      3.99 o 
  -7   4  10       68.26       77.05      8.23 o 
  -6   4  10      279.11      291.09     14.26 o 
  -5   4  10       69.50       68.44      4.32 o 
  -4   4  10       52.20       44.81      2.90 o 
  -3   4  10      292.61      265.25     14.18 o 
  -2   4  10       35.77       45.68     10.51 o 
  -1   4  10      433.41      472.10     14.93 o 
   0   4  10      217.67      227.84      8.23 o 
   1   4  10     2058.25     2042.33     44.97 o 
   2   4  10      132.74      122.44      5.82 o 
   3   4  10      190.80      202.62      9.73 o 
   4   4  10       71.45       61.81      5.31 o 
   5   4  10      389.06      384.81     29.83 o 
   6   4  10       33.48       37.89      8.44 o 
   7   4  10      127.48      107.31     12.63 o 
  -9   5  10       90.30       82.25     17.90 o 
  -8   5  10      169.87      182.53     18.95 o 
  -7   5  10        5.79        8.62      4.53 o 
  -6   5  10       18.66       22.49      4.99 o 
  -5   5  10        2.07        2.86      2.42 o 
  -4   5  10      335.51      365.92     16.46 o 
  -3   5  10       25.88       25.35      3.47 o 
  -2   5  10        1.38        1.55      2.45 o 
  -1   5  10        1.62       -0.18      3.17 o 
   0   5  10      436.50      451.33     17.06 o 
   1   5  10       21.52       14.36      9.28 o 
   2   5  10       35.43       34.34      6.98 o 
   3   5  10        1.47       -0.44      4.14 o 
   4   5  10       17.40       29.17      9.28 o 
   5   5  10       26.03       19.09      6.98 o 
   6   5  10        0.16        2.65      5.63 o 
   7   5  10        0.62        7.39     13.26 o 
  -9   6  10       34.74       37.32     11.43 o 
  -8   6  10       34.42       40.73      7.16 o 
  -7   6  10       11.27       18.66     11.93 o 
  -6   6  10      411.26      404.38     25.19 o 
  -5   6  10       66.63       71.03     11.74 o 
  -4   6  10      212.06      213.42     38.45 o 
  -3   6  10      174.77      164.12     12.60 o 
  -2   6  10      625.46      639.07     22.14 o 
  -1   6  10      143.21      127.88      8.85 o 
   0   6  10      249.60      263.87     15.28 o 
   1   6  10       77.84       97.18     10.51 o 
   2   6  10      116.79      104.45     11.13 o 
   3   6  10       72.19       74.44      9.55 o 
   4   6  10       10.00        6.08      7.29 o 
   5   6  10      233.13      211.56     16.23 o 
   6   6  10      139.00      131.54     13.03 o 
  -8   7  10       39.08       44.24      7.68 o 
  -7   7  10       29.73       24.22      8.17 o 
  -6   7  10        2.41       -2.65      9.28 o 
  -5   7  10      308.36      344.72     23.87 o 
  -4   7  10       39.41       34.11      6.98 o 
  -3   7  10        0.32        0.12      4.60 o 
  -2   7  10       56.47       44.07      9.76 o 
  -1   7  10      150.80      160.43     12.73 o 
   0   7  10        2.49        0.88      4.14 o 
   1   7  10        0.86       -2.06      4.14 o 
   2   7  10        4.59        0.00      4.69 o 
   3   7  10       69.15       75.64     10.19 o 
   4   7  10        1.72        1.33      5.63 o 
   5   7  10        0.33        2.65      5.63 o 
  -7   8  10       66.20       75.84     19.89 o 
  -6   8  10       73.89       60.28     10.23 o 
  -5   8  10        0.21        3.98      5.79 o 
  -4   8  10      131.13      133.91     14.58 o 
  -3   8  10      552.70      551.74     26.12 o 
  -2   8  10      224.88      211.92     27.18 o 
  -1   8  10        8.77        9.39      5.39 o 
   0   8  10      173.75      162.57     15.25 o 
   1   8  10        2.30       -3.31      4.69 o 
   2   8  10        3.68        8.87      6.04 o 
   3   8  10      238.86      215.04     15.91 o 
   4   8  10       58.20       56.69      9.81 o 
  -6   9  10        4.43        6.96      6.04 o 
  -5   9  10       10.40       12.20     13.92 o 
  -4   9  10        0.04        1.12      5.62 o 
  -3   9  10       54.79       53.39      9.94 o 
  -2   9  10       10.09        8.52     11.93 o 
  -1   9  10        0.30       -2.05      5.09 o 
   0   9  10        5.93       -4.64      4.69 o 
   1   9  10      162.36      152.14     13.69 o 
   2   9  10        0.37       -0.33      5.39 o 
   3   9  10       11.92        0.00      7.96 o 
  -5  10  10        1.36        0.00      6.63 o 
  -4  10  10        0.03        7.51      5.93 o 
  -3  10  10      143.14      148.09     13.97 o 
  -2  10  10      324.47      319.46     19.75 o 
  -1  10  10       14.53       11.01      6.04 o 
   0  10  10      176.07      184.78     15.61 o 
   1  10  10       40.13       11.93      9.28 o 
  -2 -12  11       52.11       29.17     10.61 o 
  -1 -12  11      101.77      124.63     17.24 o 
   0 -12  11        7.07        5.30      9.28 o 
   1 -12  11       79.91       75.57     14.58 o 
   2 -12  11       38.56       26.52     10.61 o 
   3 -12  11       24.42       27.84     10.61 o 
   4 -12  11       20.65       30.49     10.61 o 
  -4 -11  11        7.79        7.72      6.98 o 
  -3 -11  11      283.38      330.14     26.52 o 
  -2 -11  11       16.23       11.93      7.96 o 
  -1 -11  11      441.85      440.18     30.49 o 
   0 -11  11      188.35      184.29     19.89 o 
   1 -11  11        3.51        2.65      7.96 o 
   2 -11  11       18.55       15.91      9.28 o 
   3 -11  11        4.88        2.77      5.09 o 
   4 -11  11      141.81      141.99     12.63 o 
   5 -11  11        0.21        0.60      5.09 o 
  -5 -10  11       58.75       88.18     12.02 o 
  -4 -10  11      118.12      129.86     13.24 o 
  -3 -10  11       77.97       78.83     14.58 o 
  -2 -10  11       25.97       15.91      7.96 o 
  -1 -10  11       21.73       10.61      7.96 o 
   0 -10  11      204.58      213.46     19.89 o 
   1 -10  11       15.11       11.93      7.96 o 
   2 -10  11       29.82       40.21     13.92 o 
   3 -10  11        1.60        6.63      4.69 o 
   4 -10  11      115.14      124.19     41.76 o 
   5 -10  11       61.09       71.51      8.87 o 
   6 -10  11       59.39       48.48      7.93 o 
  -6  -9  11        1.11       -5.93      5.93 o 
  -5  -9  11      132.98      117.03     25.19 o 
  -4  -9  11       94.18      113.49     12.02 o 
  -3  -9  11       97.90      107.54     12.02 o 
  -2  -9  11       17.26       26.64      7.33 o 
  -1  -9  11       46.31       33.15      9.28 o 
   0  -9  11       58.71       45.08     10.61 o 
   1  -9  11      178.54      179.81     23.87 o 
   2  -9  11       19.61        8.80      5.30 o 
   3  -9  11        4.08        2.36      4.14 o 
   4  -9  11       52.71       64.37      8.44 o 
   5  -9  11      384.16      365.77     19.20 o 
   6  -9  11       51.63       39.21      7.50 o 
   7  -9  11        3.69       -0.36      5.09 o 
  -7  -8  11        0.52        5.14      6.82 o 
  -6  -8  11        0.06       -3.98      5.79 o 
  -5  -8  11        5.26        3.45      7.29 o 
  -4  -8  11       64.54       56.88      8.83 o 
  -3  -8  11       47.11       46.51      8.83 o 
  -2  -8  11      134.29      127.23     13.26 o 
  -1  -8  11       28.12       22.72      6.98 o 
   0  -8  11      299.38      314.23     23.87 o 
   1  -8  11      191.55      204.73     12.19 o 
   2  -8  11      196.05      182.60     12.19 o 
   3  -8  11        8.82        1.47      4.64 o 
   4  -8  11       79.28       89.27      8.87 o 
   5  -8  11      144.48      147.61     13.92 o 
   6  -8  11      234.43      249.72     15.91 o 
   7  -8  11       18.79        9.94      5.63 o 
   8  -8  11       29.28       39.59     15.91 o 
  -7  -7  11       38.97       33.52      8.17 o 
  -6  -7  11      173.87      169.76     15.25 o 
  -5  -7  11      125.63      121.64     11.43 o 
  -4  -7  11      162.09      169.16     15.91 o 
  -3  -7  11      334.32      294.85     17.65 o 
  -2  -7  11      127.62      120.84     29.17 o 
  -1  -7  11      243.30      242.48     15.91 o 
   0  -7  11       98.73       89.33      7.10 o 
   1  -7  11      707.54      685.83     44.42 o 
   2  -7  11        8.62        5.75      4.14 o 
   3  -7  11      394.58      377.62     18.26 o 
   4  -7  11      158.48      141.26      7.27 o 
   5  -7  11      455.53      429.46     19.35 o 
   6  -7  11        0.84        1.33      5.30 o 
   7  -7  11       57.49       48.32     11.27 o 
   8  -7  11       27.26       24.22      6.98 o 
  -8  -6  11       21.94       18.12      8.30 o 
  -7  -6  11        0.05        1.99      6.04 o 
  -6  -6  11        1.12       -8.51      8.62 o 
  -5  -6  11        5.46       -0.20      5.62 o 
  -4  -6  11        1.74        6.43      4.85 o 
  -3  -6  11       11.83       17.29      5.62 o 
  -2  -6  11      103.26      108.61     17.90 o 
  -1  -6  11        0.72        1.69      4.60 o 
   0  -6  11      284.60      275.48      8.93 o 
   1  -6  11       57.44       66.98      4.81 o 
   2  -6  11        1.16        3.98      2.17 o 
   3  -6  11        8.91        2.12      2.73 o 
   4  -6  11        0.77        1.75      2.52 o 
   5  -6  11      753.33      761.01     20.13 o 
   6  -6  11      650.88      736.68     31.82 o 
   7  -6  11       33.04       31.35      5.46 o 
   8  -6  11        2.41        4.06      4.29 o 
  -8  -5  11      673.67      648.90     30.66 o 
  -7  -5  11        3.32        4.42      5.93 o 
  -6  -5  11       20.78       20.51      5.46 o 
  -5  -5  11        0.71        4.50      3.00 o 
  -4  -5  11     1807.00     1864.27     84.09 o 
  -3  -5  11     1660.46     1584.24     42.86 o 
  -2  -5  11      129.67      116.72      6.14 o 
  -1  -5  11      784.13      773.85     17.77 o 
   0  -5  11     2229.74     2141.09     41.95 o 
   1  -5  11      255.55      236.48      9.23 o 
   2  -5  11       76.26       75.93      9.38 o 
   3  -5  11      292.49      297.66      8.50 o 
   4  -5  11      252.96      236.88     10.25 o 
   5  -5  11        0.48       -1.62      1.96 o 
   6  -5  11      370.52      361.14     13.94 o 
   7  -5  11       42.84       46.85      5.55 o 
   8  -5  11        0.62        1.56      3.45 o 
  -9  -4  11        0.61        7.78      5.05 o 
  -8  -4  11       58.14       54.40      7.27 o 
  -7  -4  11       23.33       26.05      5.55 o 
  -6  -4  11       23.10       17.06      4.78 o 
  -5  -4  11      123.08      108.50     11.10 o 
  -4  -4  11      208.89      215.86      8.81 o 
  -3  -4  11      207.33      220.13     22.02 o 
  -2  -4  11       53.45       53.96      3.56 o 
  -1  -4  11      208.38      209.19      5.86 o 
   0  -4  11      230.66      199.85      5.70 o 
   1  -4  11     1159.13     1049.91     21.56 o 
   2  -4  11       62.72       55.72      3.11 o 
   3  -4  11      438.27      422.03     10.05 o 
   4  -4  11       83.03       97.99      4.53 o 
   5  -4  11      335.01      339.09      9.73 o 
   6  -4  11      472.29      479.76     14.68 o 
   7  -4  11      109.61      103.58      7.13 o 
   8  -4  11      161.81      203.80     11.28 o 
   9  -4  11      505.05      547.48     33.73 o 
  -9  -3  11      144.00      165.66     15.16 o 
  -8  -3  11      252.06      258.89     20.86 o 
  -7  -3  11       13.41       10.79      2.49 o 
  -6  -3  11       85.57       82.26      4.43 o 
  -5  -3  11        3.64        1.39      2.65 o 
  -4  -3  11      352.76      326.23     11.99 o 
  -3  -3  11      135.20      147.51      5.53 o 
  -2  -3  11     1171.03     1153.94     20.44 o 
  -1  -3  11      389.84      387.38      8.76 o 
   0  -3  11      134.33      133.45      5.00 o 
   1  -3  11       88.60       88.39      4.23 o 
   2  -3  11      346.20      357.83      8.50 o 
   3  -3  11      113.48      108.27      5.05 o 
   4  -3  11       18.03       18.18      2.37 o 
   5  -3  11        5.28        6.67      2.08 o 
   6  -3  11      218.18      239.95     13.52 o 
   7  -3  11        8.72       13.78      3.63 o 
   8  -3  11       22.53       28.92      7.75 o 
   9  -3  11       10.04        7.54      5.72 o 
  -9  -2  11       97.68       96.19     13.30 o 
  -8  -2  11      242.64      257.05     25.04 o 
  -7  -2  11        2.67       -0.64      2.87 o 
  -6  -2  11       62.31       65.40      4.12 o 
  -5  -2  11      128.59      134.44      5.34 o 
  -4  -2  11      947.72      974.87     20.04 o 
  -3  -2  11      181.05      170.59      5.38 o 
  -2  -2  11      440.74      465.35     10.06 o 
  -1  -2  11      437.55      409.54      9.20 o 
   0  -2  11      416.51      401.63      9.07 o 
   1  -2  11      440.10      440.93      9.62 o 
   2  -2  11      174.51      153.72      5.11 o 
   3  -2  11      353.17      396.28     11.28 o 
   4  -2  11      798.59      857.11     17.46 o 
   5  -2  11      482.62      487.98     11.96 o 
   6  -2  11       45.90       44.62      3.55 o 
   7  -2  11      891.57      982.00     29.42 o 
   8  -2  11      368.11      369.98     15.67 o 
   9  -2  11      193.85      214.11     20.78 o 
 -10  -1  11       47.89       49.73      6.63 o 
  -9  -1  11      124.56      112.55     17.22 o 
  -8  -1  11       32.15       36.50      7.08 o 
  -7  -1  11      216.67      235.20     11.25 o 
  -6  -1  11       15.25       12.53      2.34 o 
  -5  -1  11       60.57       56.12      3.58 o 
  -4  -1  11      175.96      195.48      7.02 o 
  -3  -1  11      396.47      416.22     10.97 o 
  -2  -1  11       13.03       14.76      1.90 o 
  -1  -1  11       17.48       17.34      1.95 o 
   0  -1  11       43.38       43.66      2.78 o 
   1  -1  11      158.44      161.11      7.54 o 
   2  -1  11       77.64       80.34      4.83 o 
   3  -1  11       67.08       58.42      3.96 o 
   4  -1  11       68.95       71.30      4.16 o 
   5  -1  11        3.12        2.44      1.92 o 
   6  -1  11        6.89        5.75      2.46 o 
   7  -1  11       13.91        7.29      3.48 o 
   8  -1  11       24.65       21.63      7.91 o 
 -10   0  11       61.29       64.49      8.22 o 
  -9   0  11        0.22        5.38      4.22 o 
  -8   0  11      183.21      192.64     19.78 o 
  -7   0  11       15.94       12.89      2.90 o 
  -6   0  11       11.07       10.02      2.58 o 
  -5   0  11       20.14       22.47      2.96 o 
  -4   0  11        1.43        2.32      1.67 o 
  -3   0  11      565.29      535.93     11.39 o 
  -2   0  11     1426.08     1405.17     25.97 o 
  -1   0  11      252.51      266.55      6.86 o 
   0   0  11        9.10       11.02      1.76 o 
   1   0  11      585.64      553.79     11.47 o 
   2   0  11     1299.96     1246.33     23.34 o 
   3   0  11       83.14       84.04      3.83 o 
   4   0  11        1.62       -0.85      1.46 o 
   5   0  11      311.85      331.98     13.14 o 
   6   0  11      297.46      301.80     10.98 o 
   7   0  11       83.47       76.71     11.83 o 
   8   0  11        0.68        0.86      3.67 o 
 -10   1  11        0.12       -1.10      4.25 o 
  -9   1  11       18.53       18.69      5.70 o 
  -8   1  11       39.86       38.56      7.53 o 
  -7   1  11      117.69      119.08      9.52 o 
  -6   1  11       52.75       55.98      4.67 o 
  -5   1  11      281.34      293.64     10.27 o 
  -4   1  11        6.52        5.95      1.73 o 
  -3   1  11        6.90        5.98      1.89 o 
  -2   1  11       29.13       26.55      2.34 o 
  -1   1  11      628.91      650.28     12.84 o 
   0   1  11       91.03       89.55      3.77 o 
   1   1  11        2.99        0.71      1.20 o 
   2   1  11        0.92        2.42      1.41 o 
   3   1  11      230.03      235.46      6.63 o 
   4   1  11       52.84       50.99      3.41 o 
   5   1  11       13.40       12.25      3.55 o 
   6   1  11       18.17       22.68      3.50 o 
   7   1  11       78.52       76.01      8.65 o 
   8   1  11        2.71       -1.79      4.04 o 
 -10   2  11        3.68        4.17      4.85 o 
  -9   2  11       36.42       39.52      6.59 o 
  -8   2  11      209.19      224.93     26.45 o 
  -7   2  11      231.70      271.45     11.59 o 
  -6   2  11        8.44        5.93      2.72 o 
  -5   2  11       31.75       28.01      2.89 o 
  -4   2  11      732.87      728.45     15.79 o 
  -3   2  11       55.98       58.40      3.19 o 
  -2   2  11       73.15       65.15      3.21 o 
  -1   2  11       27.30       20.61      2.59 o 
   0   2  11     1224.48     1208.87     21.23 o 
   1   2  11      306.13      334.16      8.81 o 
   2   2  11     1518.20     1499.37     25.84 o 
   3   2  11      420.00      431.95     11.51 o 
   4   2  11     1086.36     1108.17     24.13 o 
   5   2  11       53.55       57.50      4.99 o 
   6   2  11      357.38      394.13     13.12 o 
   7   2  11        6.16       -1.33      6.63 o 
   8   2  11      440.41      465.80     23.21 o 
  -9   3  11       89.68       98.69      8.84 o 
  -8   3  11       62.94       74.73      7.48 o 
  -7   3  11        2.70        1.33      3.12 o 
  -6   3  11      173.56      179.84      7.18 o 
  -5   3  11       63.87       68.95      4.04 o 
  -4   3  11        1.08        2.22      1.57 o 
  -3   3  11       33.57       32.88      2.64 o 
  -2   3  11      266.35      278.13      7.18 o 
  -1   3  11      232.46      224.21      6.18 o 
   0   3  11        8.93        7.41      1.78 o 
   1   3  11      128.50      142.52      6.03 o 
   2   3  11      271.06      262.13      8.45 o 
   3   3  11      103.18      106.17      6.10 o 
   4   3  11        9.68        7.84      3.78 o 
   5   3  11       78.78       85.07      8.49 o 
   6   3  11       34.30       31.24      5.79 o 
   7   3  11        7.51        4.78      4.46 o 
  -9   4  11       49.38       46.50      6.59 o 
  -8   4  11        5.08        0.51      5.12 o 
  -7   4  11      142.28      169.31     10.53 o 
  -6   4  11       64.11       66.21      5.33 o 
  -5   4  11       47.17       38.09      3.26 o 
  -4   4  11      209.12      214.38     15.07 o 
  -3   4  11      297.94      339.59      9.79 o 
  -2   4  11      111.71      127.96      8.42 o 
  -1   4  11        3.35        4.64      3.06 o 
   0   4  11     1300.29     1324.03     34.83 o 
   1   4  11      168.14      177.39      7.39 o 
   2   4  11      117.37      122.83     11.05 o 
   3   4  11      272.99      259.72     22.85 o 
   4   4  11      134.93      116.80     11.69 o 
   5   4  11       61.70       74.94     13.92 o 
   6   4  11       49.38       41.93     10.61 o 
   7   4  11      137.41      110.05     17.24 o 
  -9   5  11        0.00        1.40      6.24 o 
  -8   5  11       27.51       18.08      8.41 o 
  -7   5  11       19.69       18.73      8.71 o 
  -6   5  11      278.37      333.83     17.24 o 
  -5   5  11        5.02        8.53      3.98 o 
  -4   5  11       94.06       98.23      6.06 o 
  -3   5  11        0.35        4.51      2.30 o 
  -2   5  11      457.93      487.09     37.12 o 
  -1   5  11       21.14       15.62      3.32 o 
   0   5  11      199.31      212.04     22.79 o 
   1   5  11        3.33        1.60      2.23 o 
   2   5  11       37.10       49.25      7.93 o 
   3   5  11        0.39       -2.65      4.69 o 
   4   5  11       71.44       84.85     10.19 o 
   5   5  11        0.33       -4.22      5.09 o 
   6   5  11        4.57        2.75      7.29 o 
  -8   6  11       30.87       33.35      6.79 o 
  -7   6  11       95.69       58.79      9.49 o 
  -6   6  11       14.47       23.31      7.22 o 
  -5   6  11      283.39      262.52     19.89 o 
  -4   6  11       53.33       56.83      8.08 o 
  -3   6  11        0.18       -2.05      4.60 o 
  -2   6  11       33.55       45.94     11.05 o 
  -1   6  11      125.42      135.16     11.76 o 
   0   6  11        4.23        3.87      5.39 o 
   1   6  11        1.58       -4.51      5.97 o 
   2   6  11        2.73        3.86      5.09 o 
   3   6  11      290.34      287.11     18.47 o 
   4   6  11      201.31      183.66     15.28 o 
   5   6  11      227.66      169.04     14.91 o 
  -7   7  11       24.72       24.79      7.22 o 
  -6   7  11       10.64       24.90      8.02 o 
  -5   7  11       62.93       72.97     10.04 o 
  -4   7  11       39.64       42.97      8.02 o 
  -3   7  11       14.26        7.85      7.29 o 
  -2   7  11       55.38       64.75      8.83 o 
  -1   7  11       82.71       90.18     10.61 o 
   0   7  11        0.72        5.42      5.09 o 
   1   7  11       51.93       68.84     10.61 o 
   2   7  11       13.59        5.30      8.62 o 
   3   7  11        0.03        2.65      5.63 o 
   4   7  11        8.28       -1.73      6.04 o 
  -6   8  11        0.01       -0.17      6.04 o 
  -5   8  11      133.26      126.22     31.82 o 
  -4   8  11      199.18      184.80     27.18 o 
  -3   8  11       43.50       39.83      9.28 o 
  -2   8  11       30.66       19.31     13.92 o 
  -1   8  11      332.16      329.18     19.42 o 
   0   8  11       24.48       18.73      7.29 o 
   1   8  11       97.58       98.78     11.47 o 
   2   8  11       21.40       15.91      6.98 o 
   3   8  11        0.39        1.12     11.27 o 
  -5   9  11       61.16       63.75     15.25 o 
  -4   9  11       63.50       49.46     13.92 o 
  -3   9  11       17.18       18.25      6.98 o 
  -2   9  11       10.27       19.72      7.33 o 
  -1   9  11       27.50       24.26      7.60 o 
   0   9  11       12.62       14.32      7.96 o 
   1   9  11        0.06        0.61      6.04 o 
   1 -12  12       63.05       67.62     14.58 o 
  -3 -11  12       37.36       23.87     10.61 o 
  -2 -11  12      209.90      263.84     23.87 o 
  -1 -11  12        6.95        3.98      9.28 o 
   0 -11  12      435.91      429.57     31.82 o 
   1 -11  12      145.86      167.06     18.56 o 
   2 -11  12        0.03       -1.33      7.96 o 
   3 -11  12       37.17       29.17      7.50 o 
   4 -11  12       93.95       82.14     14.58 o 
  -4 -10  12        0.05       -4.24     15.25 o 
  -3 -10  12        0.27        0.99      6.82 o 
  -2 -10  12      144.22      177.66     18.56 o 
  -1 -10  12      181.41      204.18     19.89 o 
   0 -10  12       36.81       15.91      9.28 o 
   1 -10  12        2.73        5.30      7.96 o 
   2 -10  12       46.51       75.57     13.26 o 
   3 -10  12       96.98       94.96     17.90 o 
   4 -10  12        0.12       -0.36      5.09 o 
   5 -10  12       47.23       44.32      8.44 o 
  -5  -9  12      460.85      520.78     27.67 o 
  -4  -9  12       92.72       96.29     12.02 o 
  -3  -9  12       24.10       34.07     15.25 o 
  -2  -9  12       68.10       53.49      9.55 o 
  -1  -9  12      392.78      403.06     29.17 o 
   0  -9  12       24.15       17.24      9.28 o 
   1  -9  12       17.29       18.56      9.28 o 
   2  -9  12      147.48      153.55     11.69 o 
   3  -9  12      247.32      235.56     15.00 o 
   4  -9  12       54.37       46.28      7.93 o 
   5  -9  12       85.25       70.90      9.38 o 
   6  -9  12      127.75      137.11     15.91 o 
  -6  -8  12        9.75        2.07      6.04 o 
  -5  -8  12        5.51       10.68      6.98 o 
  -4  -8  12        3.60       10.08      6.62 o 
  -3  -8  12        4.04       -4.09      5.39 o 
  -2  -8  12        3.41       -1.43      5.62 o 
  -1  -8  12       13.19       22.54      9.28 o 
   0  -8  12      146.41      178.99     17.24 o 
   1  -8  12        1.06        2.65      4.69 o 
   2  -8  12        1.76        2.65      4.69 o 
   3  -8  12        1.55        5.01      4.14 o 
   4  -8  12      519.56      486.33     22.95 o 
   5  -8  12      121.38      117.71     10.75 o 
   6  -8  12       15.70       35.65      7.50 o 
   7  -8  12      115.45      133.19     12.63 o 
  -7  -7  12       47.35       45.24      9.36 o 
  -6  -7  12       54.09       47.22      9.21 o 
  -5  -7  12      225.62      203.10     16.57 o 
  -4  -7  12        4.03       -1.43      5.62 o 
  -3  -7  12      402.48      376.51     29.17 o 
  -2  -7  12       37.75       34.47      7.83 o 
  -1  -7  12      161.01      176.76     13.97 o 
   0  -7  12       93.50       96.79     13.26 o 
   1  -7  12      341.41      370.70     17.33 o 
   2  -7  12       12.39        7.96      4.69 o 
   3  -7  12        0.19        5.30      4.69 o 
   4  -7  12       80.47       67.71      8.15 o 
   5  -7  12      175.99      159.91     15.25 o 
   6  -7  12       14.77       13.92      5.63 o 
   7  -7  12        2.88        7.29      5.63 o 
  -7  -6  12       17.49        7.88      6.98 o 
  -6  -6  12       10.21       13.59      6.82 o 
  -5  -6  12      100.32       95.23     11.24 o 
  -4  -6  12        8.99        1.41     12.60 o 
  -3  -6  12      109.15      113.77     29.83 o 
  -2  -6  12       27.30       38.69      8.02 o 
  -1  -6  12      100.41      104.18     12.01 o 
   0  -6  12      415.03      384.16     11.86 o 
   1  -6  12       32.07       37.05      3.99 o 
   2  -6  12      692.12      687.87     20.67 o 
   3  -6  12      217.90      219.95     11.22 o 
   4  -6  12      692.60      644.94     21.11 o 
   5  -6  12      152.92      156.78     11.02 o 
   6  -6  12      289.64      270.52     12.65 o 
   7  -6  12       53.77       57.72      6.80 o 
   8  -6  12      309.26      353.78     18.68 o 
  -8  -5  12       51.28       52.23     15.91 o 
  -7  -5  12        0.11       -3.03      4.92 o 
  -6  -5  12       58.73       56.73      9.28 o 
  -5  -5  12        5.09        1.01      2.57 o 
  -4  -5  12      285.54      268.34     18.56 o 
  -3  -5  12       97.73       91.67      6.23 o 
  -2  -5  12       40.06       35.78      3.87 o 
  -1  -5  12      172.27      160.97      6.33 o 
   0  -5  12      201.61      186.11      7.21 o 
   1  -5  12        0.75        0.18      1.79 o 
   2  -5  12       67.79       59.36      5.25 o 
   3  -5  12       36.09       40.25      3.21 o 
   4  -5  12      375.14      351.81     11.41 o 
   5  -5  12      140.54      155.85      7.62 o 
   6  -5  12        2.17        2.14      2.93 o 
   7  -5  12       16.17       11.11      3.78 o 
   8  -5  12       15.40       15.59      4.44 o 
  -8  -4  12       13.73        7.66      5.45 o 
  -7  -4  12        0.22       -2.75      4.75 o 
  -6  -4  12        5.87        0.57      4.75 o 
  -5  -4  12      820.32      850.24     78.98 o 
  -4  -4  12     1690.27     1729.75     60.61 o 
  -3  -4  12       94.22       86.65      4.56 o 
  -2  -4  12      327.69      292.57      8.65 o 
  -1  -4  12      850.65      862.42     17.44 o 
   0  -4  12      386.99      360.66      9.31 o 
   1  -4  12       14.86       18.07      2.36 o 
   2  -4  12      242.14      243.20      7.08 o 
   3  -4  12       18.25       11.18      2.15 o 
   4  -4  12        2.12        3.54      2.06 o 
   5  -4  12     1185.58     1254.70     30.41 o 
   6  -4  12      373.75      392.12     19.52 o 
   7  -4  12       22.81       18.57      4.12 o 
   8  -4  12        2.49        5.14      4.29 o 
  -9  -3  12       84.41       81.41     17.24 o 
  -8  -3  12       75.70       52.66     12.02 o 
  -7  -3  12        0.32       -0.08      3.25 o 
  -6  -3  12      240.62      244.75     12.44 o 
  -5  -3  12       32.19       35.22      3.65 o 
  -4  -3  12      644.10      655.09     36.58 o 
  -3  -3  12       11.48       13.49      2.42 o 
  -2  -3  12      321.37      322.44      8.08 o 
  -1  -3  12       89.68       77.79      5.52 o 
   0  -3  12      924.40      889.24     16.72 o 
   1  -3  12      137.45      124.90      4.76 o 
   2  -3  12      280.53      273.23      7.33 o 
   3  -3  12        0.40        0.00      1.58 o 
   4  -3  12       96.38      100.31      5.44 o 
   5  -3  12       33.28       33.59      4.20 o 
   6  -3  12       13.17       12.60      3.16 o 
   7  -3  12       45.13       52.96      5.36 o 
   8  -3  12      103.58      113.07      8.93 o 
  -9  -2  12       64.27       84.36     13.32 o 
  -8  -2  12        3.29        2.96      3.58 o 
  -7  -2  12        3.99       -0.58      4.59 o 
  -6  -2  12      731.25      732.26     36.74 o 
  -5  -2  12        5.98        9.69      3.56 o 
  -4  -2  12       57.54       56.94      3.69 o 
  -3  -2  12      468.24      481.45     11.87 o 
  -2  -2  12        0.02        4.47      1.45 o 
  -1  -2  12       71.72       70.11      4.32 o 
   0  -2  12      323.19      302.18      7.64 o 
   1  -2  12      220.82      207.12      6.14 o 
   2  -2  12       61.01       62.10      3.43 o 
   3  -2  12      139.71      149.45      5.43 o 
   4  -2  12       69.06       73.23      4.31 o 
   5  -2  12      537.72      569.85     13.84 o 
   6  -2  12        0.08        0.93      2.70 o 
   7  -2  12      223.13      242.74     17.47 o 
   8  -2  12       55.42       56.77      6.65 o 
  -9  -1  12      302.23      329.01     33.48 o 
  -8  -1  12        9.14        0.95      3.47 o 
  -7  -1  12       13.18        9.44      5.29 o 
  -6  -1  12      118.69      130.60      9.61 o 
  -5  -1  12      664.04      711.68     18.97 o 
  -4  -1  12        1.72       -0.40      1.51 o 
  -3  -1  12      356.37      354.75     10.02 o 
  -2  -1  12      378.65      392.04     12.71 o 
  -1  -1  12      280.03      267.45     10.11 o 
   0  -1  12        7.75        5.54      1.57 o 
   1  -1  12       81.48       84.19      3.82 o 
   2  -1  12      154.72      171.03      5.60 o 
   3  -1  12       24.77       22.26      2.61 o 
   4  -1  12      123.20      127.09      9.11 o 
   5  -1  12        1.06        2.93      2.00 o 
   6  -1  12      119.99      121.90      9.04 o 
   7  -1  12        5.60        9.63      4.18 o 
   8  -1  12       23.26       25.38      9.42 o 
  -9   0  12       53.39       51.24      7.08 o 
  -8   0  12        0.06        6.50      4.66 o 
  -7   0  12       24.52       20.63      4.34 o 
  -6   0  12        6.22        9.17      2.89 o 
  -5   0  12       34.39       36.77      3.95 o 
  -4   0  12        2.32        5.61      1.74 o 
  -3   0  12       87.69       93.66      4.20 o 
  -2   0  12       40.90       38.50      2.88 o 
  -1   0  12        0.02       -0.38      1.29 o 
   0   0  12       80.06       80.38      3.77 o 
   1   0  12       28.87       43.03      2.94 o 
   2   0  12      451.53      471.96     10.56 o 
   3   0  12       20.23       32.89      2.80 o 
   4   0  12       15.08       17.90      2.35 o 
   5   0  12        0.48        2.14      2.33 o 
   6   0  12      183.03      175.28      8.29 o 
   7   0  12      168.17      189.06     10.50 o 
  -9   1  12       46.01       51.04      7.03 o 
  -8   1  12        0.41        4.92      4.04 o 
  -7   1  12      256.25      268.40     17.95 o 
  -6   1  12       99.32       98.05      6.10 o 
  -5   1  12       11.50       10.22      2.61 o 
  -4   1  12        1.17        1.53      1.74 o 
  -3   1  12      551.59      570.71     14.04 o 
  -2   1  12        3.29        2.22      1.42 o 
  -1   1  12        2.65        0.79      1.50 o 
   0   1  12        0.01       -0.43      1.29 o 
   1   1  12      298.55      290.47      8.28 o 
   2   1  12       26.67       26.56      2.63 o 
   3   1  12       14.28       13.54      2.39 o 
   4   1  12      140.68      142.01      6.50 o 
   5   1  12       76.60       76.97      7.85 o 
   6   1  12       15.51       10.26      3.86 o 
   7   1  12       13.79        8.59      4.29 o 
  -9   2  12      106.89      113.56     14.48 o 
  -8   2  12      117.19      117.38     16.42 o 
  -7   2  12       42.32       48.98      5.36 o 
  -6   2  12        0.28        5.10      2.68 o 
  -5   2  12       13.16        9.37      2.18 o 
  -4   2  12        0.22        1.72      1.84 o 
  -3   2  12      362.75      380.88      9.15 o 
  -2   2  12      489.78      477.43     10.53 o 
  -1   2  12      125.84      117.82      4.94 o 
   0   2  12       79.84       88.63      3.98 o 
   1   2  12     1264.49     1269.34     22.71 o 
   2   2  12      860.06      900.62     18.64 o 
   3   2  12     1028.46     1028.00     48.02 o 
   4   2  12      232.34      234.52      9.21 o 
   5   2  12        0.97       -1.46      2.49 o 
   6   2  12      699.13      759.65     26.07 o 
   7   2  12      160.89      161.03     13.38 o 
  -9   3  12        4.26        5.67      4.31 o 
  -8   3  12      152.49      166.54     10.82 o 
  -7   3  12       39.12       37.78      5.43 o 
  -6   3  12        9.29        7.16      3.01 o 
  -5   3  12       58.38       62.51      5.05 o 
  -4   3  12        6.54        7.70      3.08 o 
  -3   3  12      101.56      102.62      5.65 o 
  -2   3  12       48.09       47.46      4.45 o 
  -1   3  12      218.09      216.36      6.80 o 
   0   3  12        9.12        8.99      1.79 o 
   1   3  12       59.63       59.26      3.89 o 
   2   3  12        3.19        1.50      1.80 o 
   3   3  12      347.21      347.02     16.02 o 
   4   3  12        0.66        4.70      9.86 o 
   5   3  12        1.87        1.52      3.99 o 
   6   3  12        1.00        0.59      3.99 o 
  -8   4  12        7.91        6.79      4.04 o 
  -7   4  12       25.26       35.52      7.12 o 
  -6   4  12        0.04        0.30      2.14 o 
  -5   4  12        5.89        6.38      2.14 o 
  -4   4  12       55.46       46.76      6.70 o 
  -3   4  12       69.27       80.16      5.57 o 
  -2   4  12      163.85      169.89     14.73 o 
  -1   4  12      220.08      209.68     10.33 o 
   0   4  12      130.75      134.03      6.77 o 
   1   4  12      181.31      188.05      8.03 o 
   2   4  12        0.21        1.33      4.69 o 
   3   4  12      379.47      388.54     21.32 o 
   4   4  12      932.32      938.77     52.37 o 
   5   4  12       38.41       54.00      9.81 o 
   6   4  12        1.73        6.36      6.98 o 
  -8   5  12        9.24       13.26      8.30 o 
  -7   5  12       59.97       54.67      7.48 o 
  -6   5  12      221.49      230.87     30.04 o 
  -5   5  12       79.14       76.92      7.84 o 
  -4   5  12       24.57       14.58      5.93 o 
  -3   5  12        0.13        3.54      4.74 o 
  -2   5  12      262.74      326.87     14.33 o 
  -1   5  12       60.91       63.17      5.45 o 
   0   5  12       79.78       84.77      6.58 o 
   1   5  12       50.23       43.10      4.85 o 
   2   5  12      143.69      156.79     13.26 o 
   3   5  12       28.44       28.74      7.50 o 
   4   5  12        0.37        2.86      6.04 o 
   5   5  12       32.89       29.16     13.92 o 
  -7   6  12       12.15       15.91      7.96 o 
  -6   6  12       40.57       31.07      9.94 o 
  -5   6  12      138.81      138.22     27.84 o 
  -4   6  12        5.84        5.97      5.79 o 
  -3   6  12      127.56      155.12     15.91 o 
  -2   6  12       24.39       12.44      6.63 o 
  -1   6  12      903.56      945.90     38.23 o 
   0   6  12      265.03      253.34     16.57 o 
   1   6  12        0.62        0.84      5.09 o 
   2   6  12        2.12        0.33      5.39 o 
   3   6  12      122.40      128.82     13.26 o 
   4   6  12        0.74       -0.20      6.04 o 
  -6   7  12       80.88       66.36     11.93 o 
  -5   7  12        1.91        9.59      7.29 o 
  -4   7  12        6.48        4.39     13.26 o 
  -3   7  12        5.41        0.82      5.62 o 
  -2   7  12      202.13      201.09     15.21 o 
  -1   7  12        0.00        0.00      5.09 o 
   0   7  12       34.22       35.60      8.28 o 
   1   7  12        0.90        6.63      6.04 o 
   2   7  12        0.23       -4.94      5.09 o 
   3   7  12       19.55       18.48      7.93 o 
  -5   8  12      113.62      119.42     37.79 o 
  -4   8  12       48.27       47.85      8.83 o 
  -3   8  12        0.80        3.88      5.79 o 
  -2   8  12      267.63      251.72     17.16 o 
  -1   8  12      118.63      114.27     15.91 o 
   0   8  12       69.29       73.12     10.51 o 
   1   8  12       20.73       14.67      7.33 o 
  -1 -11  13       87.84       67.62     14.58 o 
   0 -11  13       59.25       71.60     14.58 o 
   1 -11  13      206.28      275.78     25.19 o 
   2 -11  13      361.47      403.06     30.49 o 
  -3 -10  13       20.15       22.54      9.28 o 
  -2 -10  13       68.14       43.75     13.26 o 
  -1 -10  13      117.43      132.58     17.24 o 
   0 -10  13       12.61       10.61      9.28 o 
   1 -10  13       12.42       15.91      9.28 o 
   2 -10  13       73.41       70.27     14.58 o 
   3 -10  13       84.86       85.70     11.27 o 
   4 -10  13       19.23       20.55      7.50 o 
  -4  -9  13       35.68       30.05      9.03 o 
  -3  -9  13      577.02      615.66     29.94 o 
  -2  -9  13       54.42       55.69     11.93 o 
  -1  -9  13       75.93       78.23     13.26 o 
   0  -9  13       32.77       66.29     13.26 o 
   1  -9  13        4.17        7.96      7.96 o 
   2  -9  13       55.63       61.69     12.60 o 
   3  -9  13        1.21        7.29      5.39 o 
   4  -9  13       79.14       80.79      9.81 o 
   5  -9  13        0.01        9.69      6.04 o 
  -5  -8  13       23.84        7.37      9.28 o 
  -4  -8  13        0.27        2.21      5.93 o 
  -3  -8  13        0.66        3.15      6.82 o 
  -2  -8  13       44.74       58.13      9.55 o 
  -1  -8  13       73.48       82.20     13.26 o 
   0  -8  13       23.61       18.56      9.28 o 
   1  -8  13       46.18       51.71     11.93 o 
   2  -8  13      144.31      147.79     11.69 o 
   3  -8  13      161.36      148.49     17.24 o 
   4  -8  13      246.96      236.02     29.83 o 
   5  -8  13      140.09      120.65     15.91 o 
   6  -8  13       91.88       98.11     10.75 o 
  -6  -7  13       27.39       20.42      8.83 o 
  -5  -7  13      197.77      191.49     15.66 o 
  -4  -7  13       28.07       25.41     15.25 o 
  -3  -7  13        0.03        4.39     11.27 o 
  -2  -7  13        0.11       -3.47      7.96 o 
  -1  -7  13      308.01      298.86     42.43 o 
   0  -7  13       19.09       17.24      7.96 o 
   1  -7  13        7.14       -2.65      3.75 o 
   2  -7  13       24.23       25.88      7.96 o 
   3  -7  13      505.69      498.09     16.54 o 
   4  -7  13       19.73       22.54      6.56 o 
   5  -7  13       78.20       68.34      9.38 o 
   6  -7  13      125.69      137.89     17.24 o 
  -7  -6  13        1.15       -3.65      6.04 o 
  -6  -6  13       39.87       39.25     14.58 o 
  -5  -6  13       76.79       69.00     10.23 o 
  -4  -6  13       12.75       23.57      7.83 o 
  -3  -6  13        2.05        1.41      8.62 o 
  -2  -6  13       16.66       16.82      3.44 o 
  -1  -6  13       69.10       75.66      5.53 o 
   0  -6  13      131.43      128.45      6.90 o 
   1  -6  13       33.34       30.60      3.86 o 
   2  -6  13       37.10       25.87      6.41 o 
   3  -6  13      130.75      132.95      8.58 o 
   4  -6  13      509.39      530.21     18.81 o 
   5  -6  13       76.80       74.78      7.20 o 
   6  -6  13        0.49        0.20      3.51 o 
   7  -6  13       46.66       37.64      8.94 o 
  -7  -5  13       54.38       57.99     21.88 o 
  -6  -5  13      201.78      220.80     21.88 o 
  -5  -5  13      108.35      124.44     12.62 o 
  -4  -5  13        0.02        2.21      5.93 o 
  -3  -5  13      261.21      267.82     12.81 o 
  -2  -5  13      115.94      123.22     10.17 o 
  -1  -5  13      378.97      388.54     13.02 o 
   0  -5  13        9.92       14.03      2.78 o 
   1  -5  13      605.41      593.87     16.34 o 
   2  -5  13       74.12       65.66      4.80 o 
   3  -5  13      373.55      361.94     11.72 o 
   4  -5  13        9.40        7.19      3.06 o 
   5  -5  13      180.06      179.06      8.32 o 
   6  -5  13       28.47       28.08      4.21 o 
   7  -5  13       48.70       50.20      8.23 o 
  -8  -4  13        1.27       -0.97      5.25 o 
  -7  -4  13       12.38        1.49      5.25 o 
  -6  -4  13        1.47        7.34      5.25 o 
  -5  -4  13       37.01       55.56     10.91 o 
  -4  -4  13      101.38       98.73     17.98 o 
  -3  -4  13       14.42        8.58      2.01 o 
  -2  -4  13      367.91      360.08     10.05 o 
  -1  -4  13       63.35       70.72      3.82 o 
   0  -4  13       73.51       59.46      3.69 o 
   1  -4  13       42.93       34.83      3.13 o 
   2  -4  13        5.11        5.63      2.17 o 
   3  -4  13      269.77      266.46      9.78 o 
   4  -4  13      150.65      179.52      8.21 o 
   5  -4  13       94.20      111.08      6.69 o 
   6  -4  13       76.98       66.93      5.73 o 
   7  -4  13       48.23       34.80      5.24 o 
  -8  -3  13       65.84       51.19     15.25 o 
  -7  -3  13        4.46        4.10      2.40 o 
  -6  -3  13      466.97      479.76     15.51 o 
  -5  -3  13      843.00      856.30     29.85 o 
  -4  -3  13      219.46      235.48     12.97 o 
  -3  -3  13      398.41      387.66     13.57 o 
  -2  -3  13     1000.15      988.42     30.73 o 
  -1  -3  13      157.53      161.01      8.09 o 
   0  -3  13      197.71      194.72      6.05 o 
   1  -3  13      186.66      188.38      6.06 o 
   2  -3  13       91.87       81.84      4.70 o 
   3  -3  13        9.35        5.27      2.06 o 
   4  -3  13      497.53      502.18     13.67 o 
   5  -3  13       34.25       37.60      4.02 o 
   6  -3  13        0.17        1.96      3.02 o 
   7  -3  13       11.70        5.94      3.77 o 
  -8  -2  13        3.74        2.12      5.44 o 
  -7  -2  13       56.64       62.95      6.53 o 
  -6  -2  13       19.40       24.46      3.92 o 
  -5  -2  13       68.61       80.78      6.09 o 
  -4  -2  13      211.93      204.97      7.05 o 
  -3  -2  13      351.55      363.38      9.98 o 
  -2  -2  13      206.59      198.50      6.51 o 
  -1  -2  13      664.64      676.44     14.00 o 
   0  -2  13        1.63        3.02      1.72 o 
   1  -2  13      387.24      372.29      9.18 o 
   2  -2  13       13.55       10.16      2.05 o 
   3  -2  13      110.95      113.05      5.11 o 
   4  -2  13      227.35      208.85      9.09 o 
   5  -2  13       89.33       74.11      5.96 o 
   6  -2  13      149.87      184.93      9.10 o 
   7  -2  13      156.96      180.55     10.72 o 
  -8  -1  13       10.89       14.57      4.29 o 
  -7  -1  13       10.77       10.96      4.29 o 
  -6  -1  13       57.47       56.62      7.85 o 
  -5  -1  13       16.77       12.48      4.19 o 
  -4  -1  13      531.29      536.01     19.76 o 
  -3  -1  13       56.41       61.88      3.59 o 
  -2  -1  13        0.09        0.89      1.59 o 
  -1  -1  13      161.45      156.97      6.14 o 
   0  -1  13      179.03      186.94      7.58 o 
   1  -1  13       53.70       56.17      3.41 o 
   2  -1  13       91.39       87.41      4.20 o 
   3  -1  13        1.16        0.78      1.56 o 
   4  -1  13      216.57      226.89      9.83 o 
   5  -1  13        8.15        6.18      2.74 o 
   6  -1  13      154.95      159.64      9.46 o 
   7  -1  13        9.91       11.68      4.29 o 
  -8   0  13       36.33       30.02      6.10 o 
  -7   0  13       32.96       35.40      5.86 o 
  -6   0  13      180.43      208.75     23.27 o 
  -5   0  13       20.21       19.85      3.27 o 
  -4   0  13      209.94      223.65     14.33 o 
  -3   0  13      440.06      421.84     13.36 o 
  -2   0  13       15.72       20.54      2.46 o 
  -1   0  13       40.03       40.17      3.86 o 
   0   0  13      214.92      216.45      6.67 o 
   1   0  13      499.42      514.29     13.83 o 
   2   0  13     1036.93     1076.51     20.16 o 
   3   0  13      526.85      539.54     12.22 o 
   4   0  13       36.23       38.96      3.70 o 
   5   0  13      408.97      454.17     16.62 o 
   6   0  13      403.55      388.92     15.33 o 
   7   0  13      197.08      229.79     11.95 o 
  -8   1  13       30.29       31.85      5.83 o 
  -7   1  13        2.28       -0.44      5.21 o 
  -6   1  13       29.80       20.26      4.54 o 
  -5   1  13       94.53       97.24      9.32 o 
  -4   1  13        7.10        6.31      2.05 o 
  -3   1  13       68.76       67.12      3.75 o 
  -2   1  13       13.87        9.06      3.00 o 
  -1   1  13       59.23       61.98      3.65 o 
   0   1  13       58.83       59.91      3.50 o 
   1   1  13        7.29        7.20      1.86 o 
   2   1  13      115.25      121.09      8.38 o 
   3   1  13        0.11       -1.74      1.97 o 
   4   1  13       90.51       91.54      6.00 o 
   5   1  13       57.77       57.31      6.18 o 
   6   1  13       43.77       49.30      5.58 o 
  -8   2  13       14.20       12.12      4.56 o 
  -7   2  13        0.86        3.84      3.66 o 
  -6   2  13        6.77        4.01      3.20 o 
  -5   2  13      117.10      114.38      6.98 o 
  -4   2  13      246.97      242.31     15.68 o 
  -3   2  13      182.77      192.70      6.25 o 
  -2   2  13       49.27       51.19      3.38 o 
  -1   2  13      125.98      133.59      4.92 o 
   0   2  13      137.26      139.35      5.52 o 
   1   2  13       63.90       67.95      4.56 o 
   2   2  13      105.32      107.30      9.29 o 
   3   2  13      162.21      193.44      8.47 o 
   4   2  13       88.98       91.00      6.12 o 
   5   2  13      107.85       89.45      8.04 o 
   6   2  13       88.68       75.70     15.25 o 
  -8   3  13        2.28        6.42      4.05 o 
  -7   3  13      108.60      114.68     11.72 o 
  -6   3  13        0.02        5.39      3.13 o 
  -5   3  13        1.29        1.29      3.83 o 
  -4   3  13       48.84       45.40      4.54 o 
  -3   3  13      324.94      345.61     19.71 o 
  -2   3  13       38.85       40.05      3.65 o 
  -1   3  13       38.94       36.57      4.05 o 
   0   3  13        5.96        5.66      2.56 o 
   1   3  13      210.64      216.87      8.23 o 
   2   3  13        5.07        1.07      3.13 o 
   3   3  13      101.39      127.63      9.29 o 
   4   3  13        7.79        5.00      4.13 o 
   5   3  13      113.71      126.08      9.93 o 
  -8   4  13       27.56       22.54      9.28 o 
  -7   4  13       71.32       78.33      6.61 o 
  -6   4  13      172.21      169.00     13.40 o 
  -5   4  13       12.63        5.19      2.28 o 
  -4   4  13       25.61       21.73      5.25 o 
  -3   4  13       30.17       29.39      5.18 o 
  -2   4  13      250.13      287.28     25.19 o 
  -1   4  13       28.60       25.26      5.00 o 
   0   4  13      437.17      441.44     21.27 o 
   1   4  13      339.22      344.70     14.85 o 
   2   4  13      359.38      339.82     20.01 o 
   3   4  13      125.55      110.07     12.08 o 
   4   4  13       26.16       15.50      8.62 o 
   5   4  13        0.06        0.66      6.56 o 
  -7   5  13       37.11       56.06     10.67 o 
  -6   5  13       21.44       16.61      6.73 o 
  -5   5  13        3.14        2.99      3.98 o 
  -4   5  13      159.39      158.27     11.68 o 
  -3   5  13       68.86       66.59      9.36 o 
  -2   5  13        0.14       -2.21      5.39 o 
  -1   5  13       45.79       36.29      8.58 o 
   0   5  13      283.01      274.97     34.47 o 
   1   5  13        9.56       14.85      8.62 o 
   2   5  13       29.71       28.47      7.93 o 
   3   5  13       70.04       87.88     11.47 o 
   4   5  13       46.91       39.32      9.24 o 
  -6   6  13      145.40      134.17     30.49 o 
  -5   6  13       23.50       22.61      7.22 o 
  -4   6  13       49.90       17.38      7.83 o 
  -3   6  13        2.62        5.49      6.36 o 
  -2   6  13      655.20      676.18     38.45 o 
  -1   6  13       42.54       48.14     15.25 o 
   0   6  13        3.00        3.20      5.39 o 
   1   6  13       34.83       33.61     11.27 o 
   2   6  13        0.91        7.29      6.56 o 
   3   6  13       43.53       42.00      9.24 o 
  -5   7  13        1.60        5.69      6.12 o 
  -4   7  13       80.61       64.67     16.57 o 
  -3   7  13       14.29       12.24      6.98 o 
  -2   7  13      222.39      216.11     19.89 o 
  -1   7  13        2.25        3.60      5.79 o 
   0   7  13        3.48       -2.98      5.39 o 
   1   7  13        3.40        3.88      6.04 o 
  -1 -10  14        2.03        2.65      9.28 o 
   0 -10  14       88.86      106.07     15.91 o 
   1 -10  14      155.02      159.10     19.89 o 
   2 -10  14       37.95       45.08     13.26 o 
  -3  -9  14       50.60       57.01     13.26 o 
  -2  -9  14      309.59      351.35     27.84 o 
  -1  -9  14      138.82      132.58     17.24 o 
   0  -9  14       33.10       19.89     10.61 o 
   1  -9  14       69.31       75.57     14.58 o 
   2  -9  14      100.29       99.44     15.91 o 
   3  -9  14       78.23       79.37      9.81 o 
   4  -9  14       47.05       41.27      8.44 o 
  -4  -8  14       37.27       34.78     21.21 o 
  -3  -8  14       50.82       49.74     22.54 o 
  -2  -8  14       53.08       76.90     13.26 o 
  -1  -8  14       35.85       41.10     11.93 o 
   0  -8  14       21.53       18.56      9.28 o 
   1  -8  14       28.50       33.15     10.61 o 
   2  -8  14       23.60       19.22      6.56 o 
   3  -8  14       91.49       94.27     10.31 o 
   4  -8  14       20.10       27.84      7.50 o 
   5  -8  14        9.01       10.10      6.63 o 
  -5  -7  14       30.42       19.62      8.83 o 
  -4  -7  14       53.11       40.36     24.53 o 
  -3  -7  14      308.57      291.53     31.82 o 
  -2  -7  14       29.60       18.27     10.61 o 
  -1  -7  14       25.67       25.19      9.28 o 
   0  -7  14      231.30      267.82     22.54 o 
   1  -7  14      269.53      304.94     25.19 o 
   2  -7  14       16.04       10.61      8.62 o 
   3  -7  14      190.05      181.49     14.58 o 
   4  -7  14      234.50      262.90     16.88 o 
   5  -7  14       61.04       93.86     11.27 o 
  -6  -6  14        3.49       14.86      8.62 o 
  -5  -6  14       11.89       10.16      7.83 o 
  -4  -6  14        2.62        2.96      7.29 o 
  -3  -6  14       52.45       53.05     11.27 o 
  -2  -6  14       11.57       15.60     13.26 o 
  -1  -6  14       11.70        7.62      6.82 o 
   0  -6  14        3.37        3.98      7.96 o 
   1  -6  14        8.79        5.97      5.97 o 
   2  -6  14      207.72      226.75     14.06 o 
   3  -6  14       61.83       50.07      6.80 o 
   4  -6  14      251.66      284.41     18.91 o 
   5  -6  14      172.06      189.73     11.10 o 
   6  -6  14       12.44       10.43      4.46 o 
  -6  -5  14       61.38       57.17     11.03 o 
  -5  -5  14      334.62      343.33     39.11 o 
  -4  -5  14        9.53        5.60     17.24 o 
  -3  -5  14       17.63       13.40      5.25 o 
  -2  -5  14      158.96      177.99     11.16 o 
  -1  -5  14      511.53      524.42     26.73 o 
   0  -5  14        0.01        2.37      3.67 o 
   1  -5  14       36.56       30.15      6.64 o 
   2  -5  14      172.07      168.03     10.54 o 
   3  -5  14      480.88      505.57     15.62 o 
   4  -5  14        4.43        2.27      3.02 o 
   5  -5  14        5.31        4.38      3.12 o 
   6  -5  14        6.47        6.07      3.28 o 
  -7  -4  14       15.00       17.27      7.20 o 
  -6  -4  14        6.39        2.12      5.30 o 
  -5  -4  14        3.09        3.83      4.85 o 
  -4  -4  14       10.29       11.67      5.30 o 
  -3  -4  14      157.14      162.07      7.03 o 
  -2  -4  14      223.83      212.94      8.51 o 
  -1  -4  14       28.84       24.02      3.69 o 
   0  -4  14      252.60      252.52      8.75 o 
   1  -4  14      132.95      122.00      9.96 o 
   2  -4  14      189.52      174.87     12.25 o 
   3  -4  14        8.42        7.04      3.52 o 
   4  -4  14       89.30       85.80      7.27 o 
   5  -4  14        0.85        4.23      3.19 o 
   6  -4  14       69.45       66.45      7.32 o 
  -7  -3  14        0.05       13.70     10.61 o 
  -6  -3  14      238.53      267.84     11.86 o 
  -5  -3  14       54.36       68.07      6.70 o 
  -4  -3  14        9.22        9.11      3.08 o 
  -3  -3  14       71.70       59.82      4.84 o 
  -2  -3  14      410.22      410.42     16.84 o 
  -1  -3  14        1.22       -0.10      1.89 o 
   0  -3  14       16.39       11.82      2.46 o 
   1  -3  14       79.25       86.50      4.79 o 
   2  -3  14      428.53      411.48     11.77 o 
   3  -3  14       63.63       72.39      5.07 o 
   4  -3  14       37.12       34.48      3.96 o 
   5  -3  14       34.15       34.24      5.36 o 
   6  -3  14       41.37       40.67      5.28 o 
  -7  -2  14      169.04      186.65     18.99 o 
  -6  -2  14      520.32      549.93     18.18 o 
  -5  -2  14       35.82       43.07      6.51 o 
  -4  -2  14      527.93      547.12     15.24 o 
  -3  -2  14       96.72      100.13      5.90 o 
  -2  -2  14      275.34      272.73      7.74 o 
  -1  -2  14        0.67        1.86      1.91 o 
   0  -2  14      215.72      218.04      6.82 o 
   1  -2  14       15.06       17.95      2.71 o 
   2  -2  14       44.03       38.78      3.85 o 
   3  -2  14      689.05      723.32     17.69 o 
   4  -2  14       87.04       85.02      6.07 o 
   5  -2  14       64.01       60.27      5.60 o 
   6  -2  14       27.27       27.03      6.08 o 
  -8  -1  14      119.05      141.14     10.04 o 
  -7  -1  14       14.67       14.16      6.78 o 
  -6  -1  14      202.77      239.95     30.31 o 
  -5  -1  14        3.57        3.27      2.60 o 
  -4  -1  14      388.79      403.26     12.55 o 
  -3  -1  14       70.80       59.44      4.94 o 
  -2  -1  14      307.46      313.93      9.14 o 
  -1  -1  14       63.96       63.88      3.95 o 
   0  -1  14      366.56      389.65     10.51 o 
   1  -1  14       19.32        9.65      2.21 o 
   2  -1  14        0.31       -1.91      1.91 o 
   3  -1  14        4.41        2.98      2.58 o 
   4  -1  14       60.60       61.83      5.28 o 
   5  -1  14       27.07       34.68      4.36 o 
   6  -1  14       24.12       21.50      5.69 o 
  -8   0  14      343.36      340.34     17.17 o 
  -7   0  14        1.29       -2.47      4.96 o 
  -6   0  14       86.95       74.60      8.98 o 
  -5   0  14       17.80       17.17      4.04 o 
  -4   0  14       58.22       62.94      9.19 o 
  -3   0  14        7.39        7.31      2.28 o 
  -2   0  14       65.76       66.53      3.95 o 
  -1   0  14        7.86        5.82      1.90 o 
   0   0  14       12.55       11.77      2.32 o 
   1   0  14      415.86      417.41     10.28 o 
   2   0  14       94.60      102.43      5.29 o 
   3   0  14      482.68      536.43     13.58 o 
   4   0  14       24.04       19.52      3.56 o 
   5   0  14      367.43      418.71     16.27 o 
   6   0  14      104.79      119.11      8.67 o 
  -7   1  14      195.23      205.03     18.33 o 
  -6   1  14       19.61       17.43      4.56 o 
  -5   1  14      266.03      283.03     13.21 o 
  -4   1  14      121.63      130.05      9.22 o 
  -3   1  14       34.70       30.20      3.30 o 
  -2   1  14       88.79       94.57      5.02 o 
  -1   1  14      113.56      107.38      5.30 o 
   0   1  14       40.31       49.25      3.78 o 
   1   1  14       48.47       46.66      3.82 o 
   2   1  14      215.99      222.22      8.08 o 
   3   1  14        2.61        1.41      2.46 o 
   4   1  14       78.15       76.42      6.12 o 
   5   1  14       25.14       24.43      7.01 o 
  -7   2  14        0.06        0.13      4.04 o 
  -6   2  14        2.35       -3.12      3.12 o 
  -5   2  14       40.07       40.59      5.41 o 
  -4   2  14        1.95        8.56      2.60 o 
  -3   2  14       23.02       23.74      3.26 o 
  -2   2  14       19.42       25.09      3.25 o 
  -1   2  14        9.55       11.13      2.93 o 
   0   2  14      414.59      416.03     12.08 o 
   1   2  14        3.82        1.90      2.35 o 
   2   2  14       59.74       49.18      4.68 o 
   3   2  14       25.90       39.67      4.46 o 
   4   2  14      232.29      244.19     10.27 o 
   5   2  14      218.54      256.67     16.57 o 
  -7   3  14       83.49       76.15      7.95 o 
  -6   3  14       10.78       10.35      4.04 o 
  -5   3  14      218.08      239.41     16.08 o 
  -4   3  14        6.30        6.41      2.81 o 
  -3   3  14       43.07       53.85      4.54 o 
  -2   3  14        7.08        7.49      4.73 o 
  -1   3  14      142.43      151.65     10.36 o 
   0   3  14       41.07       31.51      3.84 o 
   1   3  14       73.50       81.95     11.19 o 
   2   3  14       82.51       76.86      7.47 o 
   3   3  14       19.05       29.75      5.83 o 
   4   3  14       16.56       14.36      4.97 o 
  -6   4  14        0.41        3.98     12.60 o 
  -5   4  14      288.34      280.61     15.00 o 
  -4   4  14      189.27      162.29     13.92 o 
  -3   4  14       66.71       69.48      7.36 o 
  -2   4  14       68.30       78.37      7.65 o 
  -1   4  14      813.79      894.17     32.77 o 
   0   4  14      169.31      188.88     11.14 o 
   1   4  14      148.48      154.89     10.22 o 
   2   4  14      197.09      207.16     16.23 o 
   3   4  14       20.02       20.28      7.93 o 
  -6   5  14        0.18        2.65      4.69 o 
  -5   5  14       48.91       43.87      6.67 o 
  -4   5  14       98.59       98.61      8.73 o 
  -3   5  14       91.23       89.70     11.24 o 
  -2   5  14       13.15        7.69      6.62 o 
  -1   5  14        3.39       -2.08      6.36 o 
   0   5  14       18.62       10.68      7.60 o 
   1   5  14      111.92      111.48     29.17 o 
   2   5  14        0.59        2.65      6.56 o 
  -4   6  14       49.72       39.24      9.03 o 
  -3   6  14      157.17      132.58     15.91 o 
  -2   6  14      134.78      133.91     15.91 o 
  -1   6  14      119.62      103.03     12.60 o 
   0   6  14        0.69        2.56      7.29 o 
   1   6  14      114.51      121.18     47.73 o 
  -1  -9  15      273.60      327.48     27.84 o 
   0  -9  15      228.32      237.33     22.54 o 
   1  -9  15       10.68        2.65      9.28 o 
  -3  -8  15        6.76       -1.33      9.28 o 
  -2  -8  15        4.75        3.98      7.96 o 
  -1  -8  15        0.75       -5.30      7.96 o 
   0  -8  15       21.34       13.26     10.61 o 
   1  -8  15       29.68       21.21     10.61 o 
   2  -8  15        0.27        9.28      9.28 o 
   3  -8  15       51.78       42.03      8.44 o 
  -4  -7  15        4.96        2.39      8.17 o 
  -3  -7  15      259.93      284.39     29.83 o 
  -2  -7  15       31.64       47.73     11.93 o 
  -1  -7  15        2.07       13.26      9.28 o 
   0  -7  15       14.38       13.26      9.28 o 
   1  -7  15       23.13       10.61      9.28 o 
   2  -7  15       81.17      108.94     20.55 o 
   3  -7  15        3.43        6.02      7.96 o 
   4  -7  15        9.90       12.60      6.56 o 
  -5  -6  15        0.18       -6.82      6.82 o 
  -4  -6  15       56.91       71.17     14.58 o 
  -3  -6  15      120.90      126.11     13.64 o 
  -2  -6  15        0.06       -4.56      6.04 o 
  -1  -6  15       11.33       13.26      9.28 o 
   0  -6  15       50.95       83.53     14.58 o 
   1  -6  15       54.33       53.90      8.44 o 
   2  -6  15       69.59       88.39      7.37 o 
   3  -6  15      134.02      146.66      9.55 o 
   4  -6  15        0.01        3.47      4.81 o 
   5  -6  15        5.03       -0.77      4.18 o 
  -5  -5  15       17.28       21.33     13.26 o 
  -4  -5  15       41.85       41.70      7.43 o 
  -3  -5  15      244.41      254.98     14.10 o 
  -2  -5  15        0.11       -0.30      4.03 o 
  -1  -5  15       68.64       69.29      7.84 o 
   0  -5  15        0.03        0.15      4.14 o 
   1  -5  15      351.59      345.08     14.50 o 
   2  -5  15       21.83       15.17      4.46 o 
   3  -5  15      285.63      302.44     14.97 o 
   4  -5  15       49.31       43.02      9.20 o 
   5  -5  15       15.20       12.24      4.66 o 
  -6  -4  15        8.83        8.17      5.70 o 
  -5  -4  15       85.95       91.99     17.93 o 
  -4  -4  15        1.16        3.19      4.85 o 
  -3  -4  15       88.09       96.37      9.79 o 
  -2  -4  15       55.67       72.48      7.34 o 
  -1  -4  15       21.39       17.36      3.15 o 
   0  -4  15       24.05       19.20      3.35 o 
   1  -4  15      187.22      182.91      7.93 o 
   2  -4  15      181.80      199.71      8.73 o 
   3  -4  15        5.64        6.51      3.19 o 
   4  -4  15       16.07       18.21      4.02 o 
   5  -4  15        0.03       -0.48      3.42 o 
  -6  -3  15       45.29       38.43      4.33 o 
  -5  -3  15      103.40      117.23      8.04 o 
  -4  -3  15       30.06       23.72      5.98 o 
  -3  -3  15       77.49       75.71      8.84 o 
  -2  -3  15       64.30       64.74      7.59 o 
  -1  -3  15      295.56      319.24     14.84 o 
   0  -3  15       34.16       30.54      3.98 o 
   1  -3  15       65.78       59.54      4.76 o 
   2  -3  15       43.10       50.26      4.34 o 
   3  -3  15      211.10      208.99      9.22 o 
   4  -3  15        5.42        0.93      2.74 o 
   5  -3  15       11.07       10.31      3.70 o 
  -6  -2  15      147.92      156.80     10.22 o 
  -5  -2  15        5.69        1.35      4.02 o 
  -4  -2  15       67.77       64.16      4.97 o 
  -3  -2  15        9.06       10.16      3.23 o 
  -2  -2  15       11.01        8.42      3.53 o 
  -1  -2  15        0.40        0.22      2.38 o 
   0  -2  15       43.17       50.50      4.17 o 
   1  -2  15      121.52      122.66      5.91 o 
   2  -2  15      182.71      187.74      8.66 o 
   3  -2  15       93.24       79.74      6.07 o 
   4  -2  15       11.28       13.04      3.81 o 
   5  -2  15       48.00       41.56      6.89 o 
  -6  -1  15       95.71       91.17      9.45 o 
  -5  -1  15      126.41      116.61     11.58 o 
  -4  -1  15      161.97      181.57      9.97 o 
  -3  -1  15       80.55       77.66      6.02 o 
  -2  -1  15      135.42      168.06      7.43 o 
  -1  -1  15       65.48       68.43      6.42 o 
   0  -1  15        0.07        0.63      2.58 o 
   1  -1  15       17.45       16.54      3.59 o 
   2  -1  15      238.58      243.82     13.14 o 
   3  -1  15       11.01       11.30      3.23 o 
   4  -1  15       12.73        6.24      3.28 o 
   5  -1  15       35.07       40.31      8.42 o 
  -6   0  15       84.73       97.73     12.10 o 
  -5   0  15       72.99       60.10      8.33 o 
  -4   0  15       40.04       35.40     10.41 o 
  -3   0  15      134.62      157.14      8.26 o 
  -2   0  15        4.66        4.58      2.59 o 
  -1   0  15      167.62      172.33      7.62 o 
   0   0  15        6.59       11.74      3.11 o 
   1   0  15       14.34       16.95      3.15 o 
   2   0  15      226.87      229.83     13.97 o 
   3   0  15      245.24      267.40     13.40 o 
   4   0  15      238.03      276.08     11.86 o 
   5   0  15       27.44       23.19      5.18 o 
  -6   1  15      160.29      166.32     13.58 o 
  -5   1  15        2.47        6.07      4.05 o 
  -4   1  15        6.99       12.10      4.34 o 
  -3   1  15       76.95       89.30      6.18 o 
  -2   1  15       28.17       24.62      3.92 o 
  -1   1  15        1.34        0.27      2.04 o 
   0   1  15       92.64       86.69      5.10 o 
   1   1  15        1.00       -0.63      2.41 o 
   2   1  15       64.73       75.35      5.36 o 
   3   1  15        0.67        3.31      3.36 o 
   4   1  15      277.72      296.22     21.07 o 
  -6   2  15      128.01      149.22     10.75 o 
  -5   2  15      167.74      193.57     11.69 o 
  -4   2  15       21.04       14.08      3.59 o 
  -3   2  15       12.89       14.71      3.59 o 
  -2   2  15       44.41       61.37      5.20 o 
  -1   2  15       78.59       82.14      5.42 o 
   0   2  15      407.12      418.01     13.27 o 
   1   2  15      603.54      624.51     21.44 o 
   2   2  15       60.37       41.70      4.66 o 
   3   2  15       58.55       63.89      5.48 o 
   4   2  15      492.90      543.41     25.11 o 
  -6   3  15        7.63       10.61      4.14 o 
  -5   3  15      134.78      149.80     20.62 o 
  -4   3  15        0.01       -2.82      2.82 o 
  -3   3  15        1.40        4.55      2.90 o 
  -2   3  15        6.92        6.62      2.90 o 
  -1   3  15       53.12       46.69      4.19 o 
   0   3  15       53.77       60.49     12.31 o 
   1   3  15        2.59       -3.25      3.41 o 
   2   3  15      125.85      153.23     24.87 o 
   3   3  15       75.08       88.30      9.87 o 
  -5   4  15      196.83      194.59     24.93 o 
  -4   4  15       16.06       30.63      6.30 o 
  -3   4  15       49.38       39.79      6.47 o 
  -2   4  15       61.89       66.63      8.05 o 
  -1   4  15       13.44       20.65      5.58 o 
   0   4  15        0.15       -2.14      4.19 o 
   1   4  15        0.58       -0.63      4.14 o 
   2   4  15        0.03       -0.71      4.07 o 
  -3   5  15       31.88       18.84      8.62 o 
  -2   5  15        4.02       11.30     17.90 o 
  -1   5  15      121.21      122.48     13.97 o 
   0   5  15        1.44        1.16      8.62 o 
  -2  -7  16       56.53       55.69     13.26 o 
  -1  -7  16       96.82       95.46     15.91 o 
   0  -7  16       63.73       54.36     13.26 o 
   1  -7  16       22.35       15.91     10.61 o 
   2  -7  16      179.60      178.99     19.89 o 
  -3  -6  16       36.31       33.79     15.91 o 
  -2  -6  16        9.05        5.30      9.28 o 
  -1  -6  16       52.39       60.99     13.26 o 
   0  -6  16        4.36        1.33      7.96 o 
   1  -6  16        1.16       -0.53      4.41 o 
   2  -6  16        6.44        8.50      4.66 o 
   3  -6  16        0.15        1.47      4.46 o 
  -4  -5  16       29.86       27.71      7.78 o 
  -3  -5  16       72.37       80.65      9.07 o 
  -2  -5  16      156.44      145.32     10.92 o 
  -1  -5  16      111.99      119.03     10.75 o 
   0  -5  16        0.09        6.51      5.09 o 
   1  -5  16      217.47      219.82     11.67 o 
   2  -5  16      271.49      342.80     15.27 o 
   3  -5  16       16.95       23.14      5.83 o 
  -5  -4  16        0.16        2.65      5.63 o 
  -4  -4  16        4.43        4.81      5.35 o 
  -3  -4  16       18.11       22.90      7.96 o 
  -2  -4  16       13.32       18.20      5.55 o 
  -1  -4  16       50.62       40.71      4.69 o 
   0  -4  16      181.56      171.81      9.15 o 
   1  -4  16       90.81       79.28      5.77 o 
   2  -4  16      184.86      194.68      9.38 o 
   3  -4  16       11.36       13.40      4.98 o 
   4  -4  16        1.17        2.21      3.70 o 
  -5  -3  16        0.18        2.58      3.15 o 
  -4  -3  16      115.69      113.67      7.33 o 
  -3  -3  16      308.38      343.48     18.01 o 
  -2  -3  16        1.30       -0.15      3.78 o 
  -1  -3  16       73.76       73.02      6.02 o 
   0  -3  16      154.20      156.92      7.67 o 
   1  -3  16      340.96      376.18     12.76 o 
   2  -3  16        5.67        6.10      3.12 o 
   3  -3  16       68.64       73.06      5.78 o 
   4  -3  16       13.09       10.27      3.61 o 
  -5  -2  16       16.83       10.42      4.42 o 
  -4  -2  16        5.12        0.92      3.34 o 
  -3  -2  16        6.08        7.27      3.60 o 
  -2  -2  16      182.99      187.95      9.17 o 
  -1  -2  16      260.98      266.35      9.88 o 
   0  -2  16        9.75       10.99      3.36 o 
   1  -2  16       11.66        6.89      3.33 o 
   2  -2  16      100.05       98.82      6.75 o 
   3  -2  16        8.92        3.88      3.28 o 
   4  -2  16       66.77       55.20      5.78 o 
  -5  -1  16       25.98       27.24      5.26 o 
  -4  -1  16      199.45      217.02     18.44 o 
  -3  -1  16        2.48        1.89      2.91 o 
  -2  -1  16        2.25        2.26      2.56 o 
  -1  -1  16       61.35       72.84      9.14 o 
   0  -1  16      202.69      203.58      9.09 o 
   1  -1  16        9.22       10.42      3.38 o 
   2  -1  16       90.49       83.22      6.04 o 
   3  -1  16       41.36       45.26      5.69 o 
  -5   0  16       64.71       69.71      7.24 o 
  -4   0  16       73.39       69.11      8.40 o 
  -3   0  16       74.78       71.11     10.33 o 
  -2   0  16       52.45       48.73      4.50 o 
  -1   0  16       35.82       29.66      3.82 o 
   0   0  16        1.58        7.36      2.97 o 
   1   0  16       54.63       78.81      5.74 o 
   2   0  16       52.20       63.81      5.47 o 
   3   0  16      242.24      258.23     10.92 o 
  -5   1  16       26.28       19.20      4.97 o 
  -4   1  16       75.18       83.38      7.26 o 
  -3   1  16       12.03        8.03      3.73 o 
  -2   1  16      201.71      198.38      9.76 o 
  -1   1  16       10.14        5.08      3.87 o 
   0   1  16       31.89       32.12      4.32 o 
   1   1  16        0.25        2.15      3.02 o 
   2   1  16       41.69       44.70      8.05 o 
  -4   2  16       61.87       57.12      7.47 o 
  -3   2  16        0.02       -2.56      2.56 o 
  -2   2  16        9.00        8.24      4.40 o 
  -1   2  16       76.85       93.69      6.32 o 
   0   2  16       26.86       21.83      5.11 o 
   1   2  16      106.62      123.78      6.61 o 
   2   2  16        0.10       -0.83      3.39 o 
  -3   3  16       64.29       76.72      5.67 o 
  -2   3  16        4.60        6.94      4.27 o 
  -1   3  16       57.72       51.15      7.10 o 
   0   3  16       97.81      107.15     17.13 o 
  -1  -5  17       53.40       40.77      7.93 o 
   0  -5  17       36.11       42.59      8.28 o 
  -2  -4  17        5.70       14.43      6.10 o 
  -1  -4  17       62.63       50.53      8.28 o 
   0  -4  17       24.93       36.09     11.01 o 
   1  -4  17      121.49      147.66     13.20 o 
  -3  -3  17       87.35       92.39      6.55 o 
  -2  -3  17        9.97        6.82      3.72 o 
  -1  -3  17      111.94      107.32      7.01 o 
   0  -3  17       21.08       14.86      4.18 o 
   1  -3  17      315.06      311.37     16.40 o 
  -3  -2  17       19.57       13.17      3.79 o 
  -2  -2  17       59.64       62.42      6.00 o 
  -1  -2  17       23.47       18.81      4.37 o 
   0  -2  17       21.48       28.15      4.94 o 
   1  -2  17       53.78       43.20      7.85 o 
  -3  -1  17       51.48       62.06      6.08 o 
  -2  -1  17       34.63       21.73      4.38 o 
  -1  -1  17        0.00        0.02      3.08 o 
   0  -1  17       65.19       69.71      5.53 o 
   1  -1  17       73.94       83.62      6.15 o 
  -3   0  17       18.22       22.79      7.96 o 
  -2   0  17       17.28       17.88      4.11 o 
  -1   0  17        9.88       11.63      3.45 o 
   0   0  17       24.52       21.17      4.28 o 
  -1   1  17        8.23        1.33      5.30 o 
                                                 
